# Supplementary material for: Putative climate adaptation in American pikas (Ochotona princeps) is associated with copy number variation across environmental gradients
Source: Sci Rep. 2024 Apr 13;14:8568. doi: 10.1038/s41598-024-59157-6 (PMC11014952; doi:10.1038/s41598-024-59157-6)
Supplement: Supplementary file 15 — Supplementary Tables. [file 41598_2024_59157_MOESM15_ESM.xlsx]

## Sheet: Table S1
Table S1. Sample sizes, filtering parameters, and SNP classification for n=348 American pika (Ochotona princeps) samples. Lineage abbreviations are as follows: (NRM) Northern Rocky Mountains; (CRM) Central Rocky Mountains; (SRM) Southern Rocky Mountains; (CSC) Cascades; (SN) Sierra Nevada; and (CU) Central Utah.
Lineage	n	PopFail	MinorSamp	Unfiltered	Filtered	Diverged	Duplicated	HighCov	LowConf	MAS	Singleton	PutativeCNVs
NRM	76	2	4	1170051	150978	465	1742	1	474	59	148237	2208
CRM	78	0	4	822097	60383	1054	1675	0	1861	25	55768	2729
SRM	48	0	3	772375	95387	1179	2371	0	4210	271	87356	3550
CSC	68	0	4	838318	64181	1620	1472	0	1548	30	59511	3092
SN	50	2	3	742144	130119	5146	4438	1	4187	3770	112577	9585
CU	28	0	2	359569	65521	2352	2705	1	4725	15747	39991	5058
PopFail = maximum number of populations allowed to fail genotyping threshold during SNP filtering
MinorSamp = minimum minor sample threshold to retain a SNP
Unfiltered = number of SNPs prior to filtering
Filtered = number of SNPs post-filtering
Diverged = loci identified as "diverged" using the HDplot method (putative CNV)
Duplicated = loci identified as "duplicated" using the HDplot method (putative CNV)
High Cov = loci identified as "high coverage" using the HDplot method (putative CNV)
LowConf = low confidence loci identified using the HDplot method (removed)
MAS = loci which failed the minor allele sample threshold using the HDplot method (removed)
Singelton = true SNPs identified using the HDplot method (removed)
PutativeCNVs = number of loci falling into the "Diverged", "Duplicated", or "HighCov" categories

## Sheet: Table S2
Table S2. Categories and graphical cutoffs used for identifiying putative CNV loci
Category	Criteria
Duplicated	FIS < -0.3
	FIS + MedRatio * 3 < 0.78
	FIS + MedRatio * 8 < 2.3
	FIS + MedRatio * -3 < -2.2
	FIS + MedRatio * -8 < -5.8
	MedRatio < 0.2
	MedRatio > 0.85
Diverged	FIS < -0.8
	FIS + MedRatio * 3 < 0.20
	FIS + MedRatio * 8 < 1.5
Low confidence	FIS > 0.9
High coverage	MedCovHom > 100
	MedCovHet > 100
MAS	NumHet + NumRare < 5
FIS = inbreeding coefficient
MedRatio = median of allele ratio in heterozygotes
MedCovHom = median of SNP read depth for homozygotes
MedCovHet = median of SNP read depth for heterozygotes
NumHet = number of heterozygotes
NumRare = of individuals with the rare allele

## Sheet: Table S3
Table S3. Climate data for n = 348 American pika. Data were downloaded from ClimateNA (Wang et al., 2016) for each sample using elevation and GPS coordinates. Temperature variables are all measured in °C, precipitation in mm, solar radiation in MJ m-2 d-1, and elevation in m.
SampleID	SampleSite	Latitude	Longitude	Elevation	Temperature																	Precipitation							Radiation
					Tmax_wt	Tmax_sp	Tmax_sm	Tmax_at	Tmin_wt	Tmin_sp	Tmin_sm	Tmin_at	Tave_wt	Tave_sp	Tave_sm	Tave_at	MAT	MWMT	MCMT	TD		PPT_wt	PPT_sp	PPT_sm	PPT_at	MAP	MSP		Rad_wt	Rad_sp	Rad_sm	Rad_at	MAR
KG437	1	52.2161	-126.363	1033.1	-0.8	7.8	16.3	6.9	-8.3	-2.7	5.8	-0.8	-4.5	2.5	11.1	3	3	11.8	-5.2	17		444	231	192	633	1501	375		4.6	17.4	20.2	7.9	12.5
KG438	1	52.2157	-126.363	1030.1	-0.8	7.8	16.3	6.9	-8.3	-2.7	5.8	-0.8	-4.5	2.5	11.1	3	3	11.8	-5.2	17		444	231	192	634	1502	376		4.5	17.4	20.2	7.8	12.5
KG439	1	52.2197	-126.368	1475.4	-1.5	6.3	14.9	5.8	-9.3	-4	4.7	-1.9	-5.4	1.2	9.8	2	1.9	10.6	-6	16.7		486	249	193	655	1583	380		4.7	17.6	20.5	8	12.7
KG440	1	52.2197	-126.368	1482.6	-1.5	6.3	14.9	5.8	-9.3	-4	4.6	-1.9	-5.4	1.1	9.7	1.9	1.9	10.6	-6	16.6		486	249	193	656	1584	380		4.7	17.6	20.5	8	12.7
KG441	1	52.2199	-126.369	1509.4	-1.6	6.2	14.8	5.7	-9.3	-4.1	4.6	-1.9	-5.5	1.1	9.7	1.9	1.8	10.6	-6.1	16.6		489	250	194	657	1590	381		4.7	17.6	20.5	8	12.7
KG442	1	52.2166	-126.364	1100.5	-0.9	7.6	16.1	6.7	-8.4	-2.9	5.6	-1	-4.7	2.3	10.9	2.8	2.8	11.7	-5.3	16.9		451	234	193	637	1514	377		4.5	17.4	20.2	7.8	12.5
KG443	1	52.2167	-126.364	1110.8	-0.9	7.5	16.1	6.7	-8.4	-2.9	5.6	-1	-4.7	2.3	10.8	2.8	2.8	11.6	-5.3	16.9		452	234	193	638	1516	377		4.5	17.4	20.2	7.8	12.5
KG444	1	52.2169	-126.364	1125.5	-1	7.5	16	6.6	-8.5	-3	5.5	-1.1	-4.7	2.3	10.8	2.8	2.8	11.6	-5.3	16.9		453	235	193	638	1519	377		4.5	17.4	20.2	7.8	12.5
KG446	1	52.2122	-126.364	1059.1	-0.9	7.7	16.2	6.8	-8.3	-2.8	5.7	-0.9	-4.6	2.4	10.9	2.9	2.9	11.7	-5.2	17		448	234	195	638	1515	380		4.3	17.2	20.1	7.6	12.3
KG447	1	52.2116	-126.364	1077.8	-0.9	7.6	16.1	6.7	-8.4	-2.9	5.6	-1	-4.6	2.4	10.9	2.9	2.9	11.7	-5.3	17		450	235	195	640	1519	381		4.3	17.2	20.1	7.6	12.3
KG450	1	52.214	-126.365	1028.8	-0.8	7.8	16.3	6.8	-8.2	-2.7	5.8	-0.8	-4.5	2.5	11	3	3	11.8	-5.2	17		445	232	194	636	1506	379		4.3	17.2	20.1	7.6	12.3
KG451b	1	52.2143	-126.367	1075	-0.9	7.6	16.2	6.7	-8.3	-2.8	5.7	-0.9	-4.6	2.4	10.9	2.9	2.9	11.7	-5.2	16.9		449	234	194	638	1516	380		4.2	17.2	20.1	7.5	12.2
KG452	1	52.2143	-126.367	1075	-0.9	7.6	16.2	6.7	-8.3	-2.8	5.7	-0.9	-4.6	2.4	10.9	2.9	2.9	11.7	-5.2	16.9		449	234	194	638	1516	380		4.2	17.2	20.1	7.5	12.2
KG453	1	52.2149	-126.365	1042.7	-0.8	7.7	16.3	6.8	-8.3	-2.7	5.7	-0.9	-4.5	2.5	11	3	3	11.8	-5.2	17		446	232	194	636	1507	378		4.4	17.3	20.1	7.6	12.3
KG454	1	52.2177	-126.361	1068.9	-0.9	7.7	16.2	6.8	-8.4	-2.8	5.7	-0.9	-4.6	2.4	11	2.9	2.9	11.7	-5.2	17		447	231	191	634	1503	374		4.7	17.5	20.3	8.1	12.7
KG456	2	50.5795	-123.025	1288.1	-0.5	7.1	16.1	7.2	-6.1	-1.8	5.6	-0.1	-3.3	2.6	10.9	3.5	3.4	11.8	-4.4	16.2		347	222	157	343	1068	273		4.8	17.6	21.3	9.7	13.3
KG457	2	50.5827	-123.028	1469.2	-1.1	5.9	14.9	6.2	-6.3	-2.5	5.1	-0.6	-3.7	1.7	10	2.8	2.7	11	-4.7	15.7		359	231	160	354	1104	280		5.8	18.5	22.3	10.8	14.3
KG459	2	50.5808	-123.034	1577.8	-1.4	5.3	14.2	5.6	-6.5	-2.9	4.8	-0.9	-3.9	1.2	9.5	2.4	2.3	10.5	-4.9	15.4		366	236	162	359	1123	284		6.5	19.2	22.9	11.8	15.1
KG460	2	50.5825	-123.034	1647.3	-1.7	4.8	13.8	5.3	-6.6	-3.1	4.6	-1.1	-4.1	0.8	9.2	2.1	2	10.2	-5.1	15.3		371	240	164	364	1139	287		6.9	19.5	23.3	12.2	15.5
KG461	2	50.5797	-123.033	1504.1	-1.2	5.7	14.7	6	-6.3	-2.6	5	-0.7	-3.8	1.6	9.9	2.7	2.6	10.9	-4.7	15.6		360	232	160	355	1108	281		6.1	18.8	22.5	11.3	14.7
KG462	2	50.5783	-123.032	1463.1	-1	6	15	6.2	-6.2	-2.4	5.1	-0.5	-3.6	1.8	10.1	2.8	2.8	11.1	-4.6	15.7		358	230	160	352	1100	279		5.9	18.6	22.2	11.1	14.4
KG466	2	50.5766	-123.03	1363.4	-0.8	6.6	15.7	6.8	-6.1	-2	5.5	-0.3	-3.4	2.3	10.6	3.3	3.2	11.5	-4.5	16		351	224	157	346	1078	274		5.4	18.1	21.8	10.5	14
KG467	2	50.5767	-123.033	1449	-1	6.1	15.1	6.3	-6.2	-2.3	5.2	-0.5	-3.6	1.9	10.2	2.9	2.8	11.2	-4.6	15.8		356	228	159	351	1094	277		5.9	18.6	22.3	11.1	14.5
KG468	2	50.5813	-123.033	1571.8	-1.4	5.3	14.3	5.7	-6.5	-2.9	4.8	-0.9	-3.9	1.2	9.5	2.4	2.3	10.5	-4.9	15.4		366	236	162	359	1123	284		6.5	19.1	22.8	11.7	15
KG469	2	50.5876	-123.03	1662.8	-1.7	4.7	13.6	5.1	-6.7	-3.3	4.5	-1.2	-4.2	0.7	9.1	2	1.9	10.1	-5.1	15.2		374	242	164	367	1148	289		6.9	19.5	23.4	12.1	15.5
KG470	2	50.5861	-123.03	1612.9	-1.6	5	14	5.4	-6.6	-3.1	4.6	-1	-4.1	1	9.3	2.2	2.1	10.3	-5	15.4		370	239	163	363	1135	286		6.6	19.2	23.1	11.8	15.2
KG471	2	50.5863	-123.028	1567.9	-1.4	5.3	14.3	5.6	-6.5	-2.9	4.8	-0.9	-4	1.2	9.5	2.4	2.3	10.5	-4.9	15.5		367	237	162	360	1125	284		6.3	19	22.8	11.4	14.9
KG472b	2	50.5865	-123.029	1584.1	-1.5	5.2	14.2	5.6	-6.6	-3	4.7	-1	-4	1.1	9.4	2.3	2.2	10.5	-5	15.4		368	237	162	361	1129	285		6.4	19.1	22.9	11.5	15
KG473	2	50.5824	-123.031	1582.6	-1.5	5.2	14.2	5.6	-6.5	-2.9	4.8	-0.9	-4	1.1	9.5	2.3	2.2	10.5	-4.9	15.4		367	238	163	361	1128	285		6.5	19.1	22.9	11.7	15
KG474	2	50.5819	-123.028	1470.2	-1.1	5.9	14.9	6.2	-6.3	-2.5	5.1	-0.6	-3.7	1.7	10	2.8	2.7	11	-4.7	15.7		359	232	160	354	1105	280		5.8	18.5	22.3	10.9	14.4
KG475	2	50.5828	-123.028	1460.9	-1.1	6	15	6.2	-6.3	-2.5	5.1	-0.6	-3.7	1.8	10	2.8	2.7	11	-4.7	15.7		359	231	160	353	1102	279		5.8	18.4	22.2	10.8	14.3
KG476	2	50.5838	-123.028	1518.6	-1.3	5.6	14.6	5.9	-6.4	-2.7	4.9	-0.8	-3.8	1.5	9.8	2.6	2.5	10.8	-4.8	15.6		363	234	161	357	1115	282		6.1	18.7	22.5	11.1	14.6
KG421	3	53.3591	-120.114	1812.7	-4	4.8	14.8	4.9	-12.4	-5.2	4.5	-3.9	-8.2	-0.2	9.7	0.5	0.4	10.6	-9.4	20		303	283	383	411	1381	615		6	19.3	21.4	9.4	14
KG422	3	53.3653	-120.125	2043	-4.3	4.2	14.2	4.4	-12.5	-5.6	4.2	-4.2	-8.4	-0.7	9.2	0.1	0.1	10.1	-9.6	19.7		345	319	421	471	1558	681		6.5	19.9	21.9	10.1	14.6
KG423	3	53.3646	-120.126	2068.9	-4.3	4.1	14.2	4.4	-12.5	-5.6	4.2	-4.2	-8.4	-0.7	9.2	0.1	0.1	10.1	-9.6	19.7		349	322	425	476	1573	687		6.6	19.9	21.9	10.1	14.6
KG424	3	53.3639	-120.126	2043.8	-4.2	4.2	14.3	4.4	-12.5	-5.5	4.3	-4.1	-8.4	-0.7	9.3	0.2	0.1	10.2	-9.6	19.7		345	319	421	470	1556	681		6.5	19.9	21.9	10.1	14.6
KG425	3	53.3586	-120.124	2066.2	-4.2	4.3	14.4	4.5	-12.5	-5.5	4.3	-4.1	-8.4	-0.6	9.4	0.2	0.2	10.2	-9.5	19.8		349	321	426	472	1567	687		6.5	19.9	21.8	10.1	14.6
KG427	3	53.3483	-120.136	2059.7	-4.1	4.8	14.9	4.8	-12.3	-5.2	4.5	-3.8	-8.2	-0.2	9.7	0.5	0.5	10.6	-9.3	19.9		342	313	423	458	1537	679		6.1	19.3	21.1	9.7	14.1
KG428	3	53.3485	-120.134	2069.7	-4.1	4.7	14.9	4.8	-12.3	-5.2	4.5	-3.9	-8.2	-0.2	9.7	0.4	0.4	10.6	-9.4	19.9		345	315	425	462	1548	683		6.2	19.4	21.2	9.7	14.1
KG478	4	51.7175	-119.862	1903.7	-4.4	4.5	14.7	4.2	-10.7	-4.4	5	-2.6	-7.6	0.1	9.8	0.8	0.8	10.9	-8.3	19.2		290	306	302	332	1230	488		5.9	18	20.7	9.5	13.5
KG479b	4	51.7178	-119.862	1918.5	-4.5	4.4	14.6	4.1	-10.7	-4.4	4.9	-2.7	-7.6	0	9.8	0.7	0.7	10.8	-8.3	19.1		291	308	303	334	1235	490		5.9	18	20.7	9.5	13.5
KG480	4	51.7179	-119.862	1912.7	-4.4	4.4	14.6	4.1	-10.7	-4.4	4.9	-2.7	-7.6	0	9.8	0.7	0.7	10.8	-8.3	19.1		290	308	302	333	1233	489		5.9	18	20.7	9.5	13.5
KG481	4	51.7201	-119.859	1965.4	-4.6	4	14.2	3.8	-10.9	-4.7	4.7	-2.9	-7.7	-0.3	9.4	0.5	0.5	10.5	-8.4	19		294	315	306	338	1254	497		5.8	18	20.7	9.4	13.5
KG482a	4	51.7211	-119.859	1991.3	-4.7	3.8	14	3.7	-10.9	-4.8	4.6	-3	-7.8	-0.5	9.3	0.4	0.3	10.4	-8.5	18.9		296	318	308	340	1263	501		5.8	18	20.7	9.4	13.5
KG486a	4	51.7243	-119.853	2078.6	-5	3.2	13.2	3.2	-11.2	-5.2	4.2	-3.3	-8.1	-1	8.7	-0.1	-0.1	9.9	-8.7	18.6		300	330	314	347	1291	512		5.7	17.9	20.7	9.2	13.4
KG430	5	54.0773	-119.419	2094.1	-2.9	5.3	13.1	5.8	-13.5	-6	4.4	-5	-8.2	-0.3	8.7	0.4	0.2	9.8	-8.9	18.7		127	170	296	208	801	462		6.6	20.6	22.8	10.4	15.1
KG432	5	54.0825	-119.427	2040.5	-2.9	5.6	13.4	6	-13.4	-5.8	4.6	-4.8	-8.1	-0.1	9	0.6	0.3	10.1	-8.8	18.9		124	168	291	202	786	454		6.3	20.2	22.4	10	14.7
KG435	5	54.0872	-119.433	1885.9	-2.8	6	14	6.2	-13.2	-5.4	4.9	-4.5	-8	0.3	9.5	0.8	0.6	10.5	-8.7	19.2		116	159	278	185	739	430		5.8	19.6	21.7	9.3	14.1
KG401	6	52.0372	-116.516	2552.1	-5.5	3.7	13.8	3.2	-15.4	-7.1	3.1	-5.8	-10.4	-1.7	8.5	-1.3	-1.2	9.6	-11.4	21		275	245	307	298	1126	468		6.3	19.7	22.3	11.5	15
KG402	6	52.0373	-116.516	2554.2	-5.5	3.7	13.8	3.2	-15.4	-7.1	3.1	-5.8	-10.4	-1.7	8.5	-1.3	-1.2	9.6	-11.4	21		275	245	308	299	1127	469		6.3	19.7	22.3	11.5	15
KG404a	6	52.0604	-116.521	2258.3	-5.3	4	14.1	3.4	-15.2	-6.9	3.3	-5.6	-10.3	-1.4	8.7	-1.1	-1	9.8	-11.3	21.1		235	212	277	252	977	421		6	19.4	22.3	10.8	14.7
KG406	6	52.058	-116.541	2143.5	-5.3	4	14.1	3.4	-15.2	-6.9	3.3	-5.6	-10.3	-1.4	8.7	-1.1	-1	9.8	-11.3	21		225	201	272	238	936	410		5.3	18.8	21.7	10	13.9
KG407	6	52.0575	-116.541	2158.2	-5.3	4	14.1	3.4	-15.2	-6.9	3.3	-5.6	-10.3	-1.4	8.7	-1.1	-1	9.8	-11.3	21.1		227	202	274	240	943	412		5.3	18.8	21.7	10.1	14
KG408	6	52.0588	-116.541	2121.9	-5.3	4	14	3.4	-15.2	-6.9	3.3	-5.6	-10.3	-1.4	8.7	-1.1	-1	9.8	-11.3	21		223	198	270	234	925	406		5.3	18.8	21.7	10	13.9
KG409	6	52.0591	-116.541	2106.8	-5.3	4	14.1	3.4	-15.2	-6.9	3.3	-5.6	-10.3	-1.4	8.7	-1.1	-1	9.8	-11.3	21		221	196	268	232	918	403		5.3	18.8	21.7	10	14
KG410	6	52.063	-116.547	2117.9	-5.4	4	14	3.4	-15.2	-6.9	3.3	-5.6	-10.3	-1.5	8.7	-1.1	-1	9.8	-11.3	21		222	198	270	233	922	406		5.2	18.7	21.7	9.9	13.9
KG411	6	52.0666	-116.55	2076.2	-5.4	4	14	3.4	-15.1	-6.9	3.3	-5.5	-10.2	-1.4	8.7	-1.1	-1	9.8	-11.3	21		216	193	266	227	901	399		5.1	18.7	21.7	9.8	13.8
KG412	6	52.0642	-116.546	2055.5	-5.4	4	14	3.4	-15.1	-6.9	3.3	-5.5	-10.3	-1.5	8.7	-1.1	-1	9.8	-11.3	21		214	190	264	224	892	395		5.2	18.7	21.7	9.9	13.9
KG413b	6	52.0547	-116.535	2158.5	-5.2	4.2	14.3	3.6	-15.2	-6.8	3.4	-5.5	-10.2	-1.3	8.8	-1	-0.9	9.9	-11.2	21.1		227	201	270	239	938	408		5.6	19	21.8	10.4	14.2
KG415	6	52.0575	-116.479	2352.3	-5.2	4.1	14.2	3.5	-15.2	-6.8	3.4	-5.5	-10.2	-1.4	8.8	-1	-1	9.9	-11.2	21.1		248	220	268	265	1000	415		6.4	19.8	22.6	11.3	15
KG416	6	52.0575	-116.481	2383.6	-5.3	3.9	14	3.4	-15.2	-6.9	3.3	-5.6	-10.2	-1.5	8.7	-1.1	-1	9.8	-11.3	21.1		252	224	273	270	1018	422		6.4	19.8	22.6	11.4	15.1
KG417	6	52.0566	-116.48	2330.8	-5.2	4.1	14.3	3.6	-15.1	-6.8	3.4	-5.5	-10.2	-1.3	8.8	-1	-0.9	10	-11.2	21.2		245	217	266	262	990	411		6.4	19.8	22.5	11.3	15
KG418	6	52.0563	-116.48	2321.8	-5.2	4.2	14.3	3.6	-15.1	-6.8	3.4	-5.5	-10.1	-1.3	8.9	-0.9	-0.9	10	-11.2	21.2		244	216	265	260	985	410		6.4	19.8	22.5	11.3	15
KG419	6	52.0532	-116.482	2325.6	-5.2	4.2	14.3	3.6	-15.2	-6.8	3.4	-5.5	-10.2	-1.3	8.8	-0.9	-0.9	10	-11.2	21.2		245	217	267	261	991	412		6.4	19.8	22.5	11.4	15
KG420	6	52.0506	-116.476	2169.6	-4.8	4.8	15	4.3	-15	-6.4	3.7	-5.3	-9.9	-0.8	9.3	-0.5	-0.4	10.5	-10.9	21.4		225	197	245	238	905	380		6.2	19.6	22.3	11.2	14.8
KG312	7	48.5105	-120.64	1681.5	-1.9	6	16.7	6.5	-8.4	-3.7	4.8	-1.3	-5.1	1.1	10.7	2.6	2.3	12.2	-6.3	18.5		582	338	131	421	1472	272		5.3	15.4	19.3	6.3	11.6
KG313	7	48.5095	-120.634	1690.4	-1.9	5.9	16.6	6.5	-8.4	-3.7	4.8	-1.3	-5.1	1.1	10.7	2.6	2.3	12.2	-6.2	18.5		586	341	132	424	1483	274		5.3	15.3	19.2	6.1	11.5
KG314	7	48.5095	-120.633	1693.1	-1.9	5.9	16.6	6.5	-8.4	-3.7	4.8	-1.3	-5.1	1.1	10.7	2.6	2.3	12.2	-6.2	18.4		587	341	132	425	1484	274		5.4	15.3	19.2	6.1	11.5
KG315	7	48.5094	-120.634	1694.7	-1.9	5.9	16.6	6.5	-8.4	-3.7	4.8	-1.3	-5.1	1.1	10.7	2.6	2.3	12.2	-6.2	18.4		587	341	132	425	1485	274		5.4	15.3	19.2	6.1	11.5
KG316a	7	48.5082	-120.632	1708.7	-1.9	5.8	16.5	6.4	-8.4	-3.7	4.7	-1.3	-5.2	1	10.6	2.5	2.3	12.1	-6.3	18.4		589	344	132	427	1493	276		5.5	15.4	19.3	6.3	11.6
KG317	7	48.5073	-120.631	1734.3	-2	5.7	16.4	6.3	-8.4	-3.8	4.7	-1.4	-5.2	0.9	10.5	2.5	2.2	12	-6.3	18.3		593	347	133	430	1503	278		5.7	15.6	19.5	6.6	11.9
KG318	7	48.5063	-120.626	1766.6	-2	5.6	16.2	6.2	-8.4	-3.9	4.6	-1.5	-5.2	0.8	10.4	2.4	2.1	11.9	-6.3	18.2		598	350	134	434	1517	280		6	15.9	19.8	6.9	12.2
KG319	7	48.5061	-120.626	1779.4	-2	5.5	16.1	6.2	-8.4	-4	4.5	-1.5	-5.2	0.8	10.3	2.3	2.1	11.8	-6.3	18.1		599	351	134	435	1520	281		6.2	16	19.9	7.1	12.3
KG321	7	48.5131	-120.643	1595.8	-1.9	6.4	17.2	6.8	-8.2	-3.3	5.1	-1	-5.1	1.5	11.2	2.9	2.6	12.6	-6.2	18.9		571	328	128	412	1439	265		4.8	14.9	18.8	5.5	11
KG322	7	48.5111	-120.637	1648.8	-1.9	6.1	16.9	6.6	-8.3	-3.5	4.9	-1.2	-5.1	1.3	10.9	2.7	2.5	12.4	-6.2	18.6		580	336	130	419	1465	271		5	15	18.9	5.7	11.2
KG323	7	48.5095	-120.633	1695.2	-1.9	5.9	16.6	6.4	-8.4	-3.7	4.8	-1.3	-5.1	1.1	10.7	2.6	2.3	12.2	-6.2	18.4		587	342	132	425	1485	274		5.4	15.3	19.2	6.1	11.5
KG324	7	48.5079	-120.632	1718.3	-2	5.8	16.5	6.4	-8.4	-3.8	4.7	-1.4	-5.2	1	10.6	2.5	2.2	12.1	-6.3	18.3		591	345	133	428	1496	277		5.6	15.5	19.4	6.4	11.7
KG325	7	48.507	-120.631	1740.7	-2	5.7	16.3	6.3	-8.4	-3.9	4.6	-1.4	-5.2	0.9	10.5	2.4	2.2	12	-6.3	18.3		594	347	133	431	1505	278		5.8	15.7	19.6	6.7	11.9
KG326	7	48.5071	-120.63	1733.9	-2	5.7	16.4	6.3	-8.4	-3.8	4.7	-1.4	-5.2	0.9	10.5	2.5	2.2	12	-6.3	18.3		593	347	133	430	1504	278		5.7	15.6	19.5	6.5	11.8
KG327	7	48.507	-120.628	1741.1	-2	5.7	16.3	6.3	-8.4	-3.9	4.6	-1.4	-5.2	0.9	10.5	2.4	2.2	12	-6.3	18.3		595	348	133	432	1508	279		5.8	15.6	19.6	6.6	11.9
KG328	7	48.507	-120.63	1742.7	-2	5.7	16.3	6.3	-8.4	-3.9	4.6	-1.4	-5.2	0.9	10.5	2.4	2.2	12	-6.3	18.2		594	347	133	431	1505	278		5.8	15.7	19.6	6.7	12
KG330	8	46.3303	-121.748	1508	2.2	8	18.4	10.2	-3.7	-0.7	7.3	2.1	-0.8	3.6	12.8	6.1	5.4	14.5	-1.5	16		841	460	136	550	1987	315		10.3	19.3	23.4	13.5	16.6
KG331	8	46.3305	-121.747	1463.5	2.3	8.1	18.5	10.3	-3.7	-0.7	7.3	2.1	-0.7	3.7	12.9	6.2	5.5	14.5	-1.4	16		840	459	136	548	1983	314		10.2	19.2	23.3	13.3	16.5
KG332	8	46.3299	-121.748	1498.8	2.2	8	18.4	10.2	-3.7	-0.7	7.3	2.1	-0.8	3.6	12.8	6.1	5.4	14.5	-1.5	16		842	460	137	550	1989	315		10.4	19.3	23.5	13.5	16.7
KG333	8	46.3302	-121.748	1501.4	2.2	8	18.4	10.2	-3.7	-0.7	7.3	2.1	-0.8	3.6	12.8	6.1	5.5	14.5	-1.5	16		841	460	136	550	1987	315		10.3	19.3	23.4	13.5	16.6
KG334	8	46.3297	-121.748	1484.5	2.2	8	18.4	10.2	-3.7	-0.7	7.3	2.1	-0.8	3.7	12.8	6.1	5.5	14.5	-1.5	16		842	460	137	550	1988	315		10.3	19.3	23.4	13.5	16.6
KG335	8	46.3294	-121.749	1467.6	2.2	8	18.4	10.2	-3.7	-0.7	7.3	2.1	-0.8	3.7	12.9	6.1	5.5	14.5	-1.5	16		843	461	137	550	1991	316		10.4	19.3	23.5	13.6	16.7
KG336a	8	46.3292	-121.748	1454.5	2.2	8	18.4	10.2	-3.7	-0.7	7.3	2.1	-0.7	3.7	12.9	6.1	5.5	14.5	-1.4	16		843	461	137	550	1991	316		10.4	19.3	23.5	13.6	16.7
KG337	9	46.0534	-121.757	1290.2	1.1	7.5	17.8	9.4	-4.5	-1	6.8	1.6	-1.7	3.2	12.3	5.5	4.8	14	-2.5	16.5		1071	580	164	701	2516	388		8.9	18.3	22.9	11.1	15.3
KG338	9	46.0524	-121.759	1310	1	7.3	17.6	9.3	-4.6	-1.1	6.7	1.5	-1.8	3.1	12.2	5.4	4.7	13.9	-2.6	16.5		1078	584	165	707	2534	391		8.9	18.2	22.9	11	15.3
KG339	9	46.0522	-121.759	1306.1	1.1	7.3	17.7	9.3	-4.6	-1.1	6.7	1.5	-1.7	3.1	12.2	5.4	4.7	13.9	-2.5	16.5		1078	583	165	706	2533	391		8.9	18.2	22.9	11	15.3
KG340	9	46.0528	-121.759	1317.6	1	7.3	17.6	9.3	-4.6	-1.1	6.7	1.5	-1.8	3.1	12.1	5.4	4.7	13.9	-2.6	16.5		1078	584	166	707	2536	392		8.9	18.2	22.9	11	15.3
KG341	9	46.053	-121.758	1305.5	1.1	7.3	17.7	9.3	-4.6	-1.1	6.7	1.5	-1.8	3.1	12.2	5.4	4.7	13.9	-2.6	16.5		1075	582	165	705	2527	390		8.9	18.2	22.9	11.1	15.3
KG342	9	46.0528	-121.758	1307.9	1	7.3	17.6	9.3	-4.6	-1.1	6.7	1.5	-1.8	3.1	12.2	5.4	4.7	13.9	-2.6	16.5		1076	583	165	705	2530	391		8.9	18.2	22.9	11	15.3
KG489	10	44.2452	-121.822	1608.1	1.9	8.9	20	10.8	-6.1	-3.1	3.9	-0.7	-2.1	2.9	12	5.1	4.5	13.5	-2.8	16.3		1005	589	160	603	2357	382		10.2	18.4	26.1	12.6	16.8
KG490	10	44.2455	-121.822	1601.3	1.9	8.9	20	10.9	-6.1	-3.1	4	-0.7	-2.1	2.9	12	5.1	4.5	13.5	-2.8	16.3		1005	589	160	603	2357	382		10.2	18.4	26.1	12.6	16.8
KG491	10	44.2476	-121.829	1574.2	2	9	20.1	11	-6	-3	4	-0.6	-2	3	12.1	5.2	4.6	13.6	-2.7	16.3		1017	598	163	614	2392	390		10.3	18.5	26.1	12.7	16.9
KG492	10	44.2463	-121.827	1574.1	2	9	20.1	11	-6	-3	4	-0.6	-2	3	12.1	5.2	4.6	13.6	-2.7	16.3		1013	595	162	610	2381	388		10.3	18.5	26.1	12.7	16.9
KG493	10	44.2454	-121.822	1606.9	1.9	8.9	20	10.8	-6.1	-3.1	3.9	-0.7	-2.1	2.9	12	5.1	4.5	13.5	-2.8	16.3		1005	588	160	603	2356	382		10.2	18.4	26.1	12.6	16.8
KG494	10	44.261	-121.809	1586.3	1.9	9.1	20.3	11.1	-6	-2.9	4.2	-0.6	-2	3.1	12.3	5.2	4.6	13.8	-2.7	16.5		936	541	149	558	2183	352		9.8	18.2	25.8	12.1	16.5
KG495	10	44.2643	-121.815	1648.9	1.8	8.8	20	10.8	-6	-3	4.1	-0.6	-2.1	2.9	12	5.1	4.5	13.6	-2.8	16.3		967	563	155	580	2266	368		9.8	18.2	25.9	12.2	16.5
KG500	11	44.9456	-118.244	2443.6	-1.2	5.8	17.7	8	-8.4	-3.5	7.1	0.1	-4.8	1.2	12.4	4.1	3.2	14.1	-5.7	19.9		378	251	113	202	945	214		10.8	19	26.2	12.5	17.1
KG501	11	44.9448	-118.244	2473.2	-1.2	5.6	17.6	7.9	-8.4	-3.5	7.1	0.1	-4.8	1.1	12.3	4	3.1	14.1	-5.7	19.8		380	252	114	202	948	215		10.8	19	26.2	12.5	17.1
KG502	11	44.9386	-118.224	2425.3	-1.1	5.9	17.9	8.2	-8.3	-3.3	7.2	0.1	-4.7	1.3	12.6	4.1	3.3	14.3	-5.6	20		371	252	114	203	941	215		10.3	18.9	26.1	12.2	16.9
KG503	11	44.948	-118.211	2278.3	-0.8	6.7	18.8	8.7	-8.1	-3.1	7.3	0.2	-4.4	1.8	13.1	4.5	3.7	14.8	-5.4	20.2		363	252	115	207	937	217		9.3	18.4	25.5	11.4	16.1
KG504	11	44.9478	-118.209	2327.6	-0.8	6.4	18.5	8.6	-8.2	-3.1	7.4	0.2	-4.5	1.6	13	4.4	3.6	14.7	-5.4	20.2		365	255	115	208	943	218		9.3	18.5	25.7	11.4	16.2
KG505b	11	44.9474	-118.209	2328.6	-0.8	6.4	18.5	8.6	-8.2	-3.1	7.4	0.2	-4.5	1.6	12.9	4.4	3.6	14.7	-5.4	20.2		365	254	115	207	942	218		9.4	18.5	25.7	11.4	16.2
KG506	11	44.947	-118.21	2317.2	-0.8	6.5	18.6	8.6	-8.2	-3.1	7.4	0.2	-4.5	1.7	13	4.4	3.6	14.8	-5.4	20.2		364	254	115	207	940	218		9.4	18.5	25.6	11.5	16.2
KG507	11	44.9466	-118.21	2335.2	-0.9	6.4	18.5	8.5	-8.2	-3.1	7.4	0.2	-4.5	1.6	12.9	4.4	3.6	14.7	-5.5	20.2		365	254	115	207	941	218		9.5	18.5	25.7	11.5	16.3
KG508	11	44.9467	-118.21	2351.5	-0.9	6.3	18.4	8.5	-8.2	-3.2	7.4	0.2	-4.5	1.6	12.9	4.3	3.6	14.7	-5.5	20.1		366	255	116	207	944	218		9.5	18.5	25.8	11.5	16.3
KG509	11	44.9454	-118.211	2375	-0.9	6.2	18.2	8.4	-8.2	-3.2	7.4	0.2	-4.6	1.5	12.8	4.3	3.5	14.6	-5.5	20.1		367	255	115	207	944	218		9.6	18.6	25.9	11.7	16.5
KG510	11	44.9448	-118.212	2391.9	-1	6.1	18.1	8.3	-8.3	-3.2	7.4	0.2	-4.6	1.4	12.8	4.3	3.5	14.5	-5.5	20.1		368	255	115	207	945	218		9.7	18.7	25.9	11.8	16.5
KG512	11	44.9472	-118.21	2319.3	-0.8	6.5	18.5	8.6	-8.2	-3.1	7.4	0.2	-4.5	1.7	13	4.4	3.6	14.8	-5.4	20.2		365	254	115	207	941	218		9.4	18.5	25.6	11.5	16.2
KG513	12	45.0558	-117.285	2221.3	-1.2	6.2	18.1	8.1	-10	-5.1	4.4	-2.4	-5.6	0.6	11.3	2.9	2.3	13.1	-6.1	19.2		644	391	119	321	1475	258		7.5	17.3	22.4	9.5	14.2
KG514	12	45.061	-117.277	2384.3	-1.6	5.5	17.1	7.5	-10.5	-5.8	3.9	-2.9	-6	-0.2	10.5	2.3	1.6	12.4	-6.5	18.9		680	409	121	334	1544	265		7.9	17.4	22.5	9.6	14.4
KG515	12	45.0608	-117.277	2368.7	-1.6	5.5	17.2	7.5	-10.5	-5.8	3.9	-2.9	-6	-0.1	10.6	2.3	1.7	12.4	-6.5	18.9		679	408	121	333	1540	265		7.9	17.4	22.6	9.6	14.4
KG516	12	45.0577	-117.283	2321.1	-1.4	5.8	17.5	7.7	-10.2	-5.5	4.1	-2.7	-5.8	0.1	10.8	2.5	1.9	12.7	-6.3	19		662	400	120	327	1509	262		7.6	17.3	22.4	9.5	14.2
KG517	12	45.0542	-117.284	2273.1	-1.4	5.9	17.8	7.9	-10.1	-5.3	4.3	-2.5	-5.7	0.3	11	2.7	2.1	12.9	-6.3	19.1		651	395	119	323	1489	260		7.7	17.5	22.6	9.7	14.4
KG298	13	48.6317	-116.57	1827	-3.3	5.8	17.2	6.1	-8.8	-2.8	6.9	-0.5	-6.1	1.5	12	2.8	2.6	13.5	-7	20.5		499	322	220	430	1471	406		7	17.8	22	10.4	14.3
KG299	13	48.6315	-116.572	1806.9	-3.2	5.9	17.3	6.2	-8.8	-2.7	6.9	-0.4	-6	1.6	12.1	2.9	2.6	13.5	-7	20.5		494	319	218	425	1455	402		7	17.8	22.1	10.4	14.3
KG300	13	48.6315	-116.575	1808.4	-3.2	5.9	17.3	6.2	-8.8	-2.7	6.9	-0.4	-6	1.6	12.1	2.9	2.6	13.5	-7	20.5		494	319	218	425	1457	402		7.1	17.8	22.1	10.5	14.4
KG301	13	48.6314	-116.575	1810.9	-3.2	5.9	17.3	6.2	-8.8	-2.7	6.9	-0.4	-6	1.6	12.1	2.9	2.6	13.5	-7	20.5		495	320	218	426	1459	402		7.1	17.8	22.1	10.5	14.4
KG302	13	48.6309	-116.577	1837.1	-3.3	5.7	17.1	6.1	-8.9	-2.8	6.9	-0.4	-6.1	1.5	12	2.8	2.5	13.4	-7	20.5		502	323	220	432	1477	407		7.2	17.9	22.2	10.6	14.5
KG303	13	48.6307	-116.578	1851.7	-3.4	5.6	17	6	-8.9	-2.8	6.9	-0.4	-6.1	1.4	12	2.8	2.5	13.4	-7.1	20.5		505	325	222	435	1487	409		7.3	17.9	22.2	10.7	14.5
KG304	13	48.6322	-116.58	1894.8	-3.6	5.3	16.7	5.7	-8.9	-2.8	6.9	-0.5	-6.3	1.2	11.8	2.6	2.3	13.2	-7.2	20.4		518	332	226	447	1524	418		7.3	17.9	22.2	10.7	14.5
KG305	13	48.6324	-116.579	1892.4	-3.6	5.3	16.7	5.7	-8.9	-2.8	6.9	-0.5	-6.3	1.2	11.8	2.6	2.3	13.2	-7.2	20.4		518	332	226	446	1523	418		7.3	17.9	22.2	10.6	14.5
KG306	13	48.6308	-116.589	1927.1	-3.7	5.1	16.5	5.6	-9	-2.8	6.9	-0.5	-6.3	1.1	11.7	2.5	2.3	13.2	-7.3	20.4		527	341	232	455	1555	429		7.5	18.1	22.4	10.9	14.7
KG307	13	48.6311	-116.59	1905.6	-3.6	5.2	16.7	5.7	-8.9	-2.8	6.9	-0.5	-6.3	1.2	11.8	2.6	2.3	13.2	-7.2	20.4		522	338	231	451	1543	427		7.4	18	22.3	10.8	14.6
KG308	13	48.6295	-116.592	2042	-4.2	4.4	15.8	5	-9.1	-2.9	6.9	-0.6	-6.6	0.7	11.4	2.2	1.9	12.8	-7.5	20.3		556	362	248	483	1648	457		7.7	18.2	22.6	11.1	14.9
KG309	13	48.6295	-116.592	2054.8	-4.2	4.3	15.7	4.9	-9.1	-2.9	6.9	-0.6	-6.7	0.7	11.3	2.2	1.9	12.7	-7.6	20.3		560	366	251	487	1662	462		7.7	18.3	22.6	11.1	14.9
KG310	13	48.6298	-116.593	2052	-4.2	4.3	15.8	5	-9.1	-2.9	6.9	-0.6	-6.6	0.7	11.3	2.2	1.9	12.8	-7.6	20.3		560	367	252	487	1665	464		7.7	18.2	22.6	11.1	14.9
KG311	13	48.6301	-116.594	2039.4	-4.2	4.4	15.9	5	-9.1	-2.9	6.9	-0.6	-6.6	0.7	11.4	2.2	1.9	12.8	-7.5	20.3		557	366	251	485	1659	463		7.6	18.2	22.5	11	14.8
KG283a	14	45.187	-116.575	2399.6	-0.8	6	17.8	7.9	-10.4	-5.7	3.9	-2.6	-5.6	0.1	10.9	2.7	2	12.6	-6	18.6		515	349	114	293	1270	242		10.5	19.6	25.6	13.1	17.2
KG284	14	45.1865	-116.575	2372.5	-0.7	6.1	17.9	8	-10.3	-5.6	4.1	-2.5	-5.5	0.3	11	2.8	2.1	12.7	-6	18.7		510	347	114	291	1262	241		10.4	19.6	25.5	13.1	17.2
KG286	14	45.187	-116.583	2374.9	-0.7	6	17.7	7.9	-10.3	-5.6	4.1	-2.5	-5.5	0.2	10.9	2.7	2.1	12.6	-5.9	18.6		508	347	114	289	1258	240		10.2	19.5	25.4	12.8	17
KG287	14	45.1873	-116.584	2372.8	-0.7	6	17.7	7.9	-10.3	-5.6	4.1	-2.5	-5.5	0.2	10.9	2.7	2.1	12.6	-5.9	18.6		507	347	114	289	1256	240		10.2	19.4	25.4	12.7	16.9
KG288	14	45.1866	-116.583	2354.4	-0.7	6.1	17.8	8	-10.2	-5.5	4.2	-2.4	-5.5	0.3	11	2.8	2.2	12.7	-5.9	18.6		504	345	114	288	1250	239		10.1	19.4	25.4	12.7	16.9
KG289	14	45.1828	-116.564	2423.2	-0.8	6	17.9	8	-10.5	-5.8	3.8	-2.7	-5.7	0.1	10.9	2.6	2	12.6	-6.1	18.7		521	349	115	296	1281	244		10.8	19.9	25.8	13.6	17.5
KG290	14	45.1807	-116.568	2384.2	-0.8	6.1	18	8	-10.4	-5.5	4.1	-2.5	-5.6	0.3	11	2.8	2.1	12.8	-6.1	18.8		517	347	114	294	1272	243		10.6	19.8	25.7	13.3	17.4
KG291	14	45.1798	-116.568	2358.2	-0.8	6.2	18.1	8.1	-10.3	-5.4	4.2	-2.4	-5.5	0.4	11.2	2.9	2.2	12.9	-6	18.9		514	346	113	293	1267	242		10.5	19.7	25.7	13.3	17.3
KG294	14	45.1764	-116.568	2367.4	-0.8	6.2	18.1	8.1	-10.3	-5.4	4.2	-2.4	-5.5	0.4	11.1	2.9	2.2	12.9	-6	18.9		516	347	113	293	1269	242		10.6	19.7	25.7	13.3	17.3
KG295	14	45.1757	-116.568	2414.6	-0.9	6	17.9	8	-10.3	-5.6	4	-2.5	-5.6	0.2	11	2.7	2.1	12.7	-6.1	18.8		519	348	114	295	1277	243		10.7	19.8	25.7	13.4	17.4
KG296	14	45.1755	-116.568	2417.1	-0.9	6	17.9	8	-10.3	-5.6	4	-2.5	-5.6	0.2	10.9	2.7	2.1	12.7	-6.1	18.8		519	348	114	295	1277	243		10.7	19.8	25.7	13.4	17.4
KG275	15	43.6155	-115.435	2513.4	-2.5	6.3	18.4	7.4	-11.5	-5.4	5.6	-2.5	-7	0.4	12	2.4	2	13.8	-7.6	21.4		567	359	92	295	1313	220		10.3	20.6	27.1	13.9	18
KG276	15	43.6155	-115.435	2516.9	-2.6	6.2	18.4	7.3	-11.5	-5.4	5.6	-2.5	-7	0.4	12	2.4	2	13.8	-7.6	21.4		568	359	93	295	1315	220		10.3	20.7	27.1	13.9	18
KG277	15	43.6134	-115.432	2596.1	-2.9	5.8	17.9	6.9	-11.7	-5.6	5.4	-2.6	-7.3	0.1	11.7	2.1	1.6	13.5	-7.8	21.3		584	370	94	304	1352	225		10.4	20.7	27.2	14	18.1
KG278	15	43.6158	-115.436	2495.1	-2.5	6.4	18.6	7.4	-11.4	-5.3	5.6	-2.4	-7	0.5	12.1	2.5	2	13.9	-7.5	21.4		564	356	92	293	1305	218		10.3	20.6	27.1	13.9	18
KG280	15	43.6147	-115.436	2556.2	-2.7	6	18.2	7.1	-11.6	-5.5	5.5	-2.5	-7.1	0.3	11.8	2.3	1.8	13.7	-7.7	21.4		573	363	93	298	1329	222		10.4	20.7	27.2	13.9	18
KG281	15	43.6145	-115.436	2582	-2.8	5.9	18	7	-11.6	-5.6	5.5	-2.6	-7.2	0.2	11.7	2.2	1.7	13.6	-7.7	21.3		578	367	94	301	1341	224		10.4	20.7	27.2	13.9	18
KG282	15	43.6146	-115.437	2544.1	-2.6	6.1	18.2	7.2	-11.5	-5.4	5.5	-2.5	-7.1	0.3	11.9	2.4	1.9	13.7	-7.6	21.4		570	362	93	297	1322	222		10.3	20.7	27.2	13.9	18
KG268	16	44.3115	-113.896	2786.6	-3.6	5	17.4	6.4	-12.1	-5.9	5.2	-3.3	-7.8	-0.4	11.3	1.5	1.2	13.2	-8.4	21.5		192	192	125	146	656	225		7.5	19.2	24.9	11.8	15.8
KG269	16	44.3101	-113.893	2582.5	-2.9	6.3	18.9	7.5	-12.1	-5.5	5.4	-3.2	-7.5	0.4	12.1	2.2	1.8	13.9	-8.1	22		168	175	122	131	596	218		7.4	19.1	24.8	11.7	15.7
KG270	16	44.3072	-113.9	2593.6	-3	6	18.6	7.3	-12.2	-5.6	5.3	-3.2	-7.6	0.2	11.9	2	1.6	13.7	-8.2	21.9		171	177	121	133	602	217		7.4	19.1	24.8	11.7	15.7
KG271	16	44.3071	-113.9	2596.4	-3	6	18.5	7.2	-12.2	-5.6	5.3	-3.2	-7.6	0.2	11.9	2	1.6	13.7	-8.2	21.9		171	177	121	133	603	217		7.4	19.1	24.8	11.7	15.7
KG272	16	44.3069	-113.901	2605.9	-3	5.9	18.5	7.2	-12.2	-5.7	5.3	-3.2	-7.6	0.1	11.9	2	1.6	13.7	-8.2	21.9		172	178	121	134	606	217		7.4	19.1	24.8	11.7	15.7
KG273	16	44.3053	-113.908	2673.1	-3.3	5.4	17.9	6.7	-12.3	-5.9	5.2	-3.3	-7.8	-0.2	11.5	1.7	1.3	13.4	-8.3	21.7		181	184	122	139	625	218		7.4	19	24.8	11.7	15.7
KG274	16	44.3052	-113.904	2629.1	-3.1	5.7	18.2	7	-12.3	-5.8	5.2	-3.3	-7.7	0	11.7	1.9	1.5	13.6	-8.3	21.8		175	180	121	136	612	217		7.4	19	24.8	11.6	15.7
KG263a	17	46.0344	-114.283	1500.7	0.5	11.4	23.8	11.6	-8.8	-2.3	6.2	-1.1	-4.1	4.5	15	5.2	5.2	16.7	-5.2	21.9		216	207	140	184	747	271		6.1	17.4	20.8	8.2	13.2
KG264a	17	46.035	-114.283	1497.5	0.5	11.4	23.9	11.6	-8.7	-2.3	6.2	-1.1	-4.1	4.5	15	5.2	5.2	16.7	-5.2	21.9		215	206	139	184	744	270		6.1	17.4	20.8	8.3	13.2
KG265	17	46.0298	-114.292	1561.2	0.1	10.8	23.2	11	-9	-2.7	6	-1.3	-4.5	4	14.6	4.8	4.7	16.3	-5.6	21.9		252	231	146	205	833	285		5.8	17.2	20.6	7.7	12.8
KG266a	17	46.0336	-114.286	1523.3	0.3	11.2	23.6	11.4	-8.8	-2.4	6.1	-1.2	-4.2	4.4	14.9	5.1	5	16.5	-5.3	21.9		228	214	142	191	775	275		6.1	17.4	20.8	8.1	13.1
KG243	19	45.0068	-109.47	2487.1	-2.9	6.2	18.3	6.7	-12.7	-6.3	4.1	-4.1	-7.8	-0.1	11.2	1.3	1.2	13	-8.6	21.6		165	282	169	172	788	331		5.4	18.3	21.5	8.5	13.4
KG244	19	45.0062	-109.471	2496.9	-3	6.1	18.2	6.7	-12.8	-6.4	4.1	-4.2	-7.9	-0.1	11.1	1.2	1.1	12.9	-8.7	21.6		168	283	168	172	791	330		5.5	18.4	21.6	8.6	13.5
KG245a	19	45.0061	-109.471	2493	-2.9	6.1	18.2	6.7	-12.8	-6.3	4.1	-4.2	-7.9	-0.1	11.2	1.3	1.1	12.9	-8.7	21.6		168	282	168	172	791	330		5.5	18.4	21.6	8.6	13.5
KG246	19	45.0059	-109.471	2486.4	-2.9	6.2	18.3	6.7	-12.7	-6.3	4.1	-4.1	-7.8	-0.1	11.2	1.3	1.1	13	-8.7	21.6		168	282	168	172	791	330		5.4	18.4	21.5	8.5	13.5
KG248	19	44.9982	-109.51	2650.4	-4.1	5.4	17.3	5.7	-13.6	-7.3	3.3	-5	-8.8	-1	10.3	0.4	0.2	12.1	-9.8	21.9		230	282	165	192	869	317		8.4	20.7	23.5	12	16.2
KG249	19	44.9979	-109.511	2671.5	-4.1	5.3	17.2	5.6	-13.7	-7.4	3.2	-5.1	-8.9	-1.1	10.2	0.3	0.1	12	-9.9	21.9		233	282	165	193	873	317		8.4	20.7	23.6	12	16.2
KG250	19	44.9974	-109.511	2696.2	-4.2	5.1	17.1	5.5	-13.8	-7.5	3	-5.2	-9	-1.2	10	0.2	0	11.9	-10	21.8		236	283	166	194	878	317		8.5	20.7	23.6	12.1	16.2
KG251	19	44.9967	-109.507	2606.2	-3.9	5.6	17.6	5.9	-13.4	-7	3.5	-4.8	-8.6	-0.7	10.5	0.6	0.4	12.3	-9.6	21.9		225	280	165	190	859	316		8.4	20.7	23.5	12.1	16.2
KG252	19	44.9965	-109.508	2617.4	-3.9	5.5	17.5	5.9	-13.4	-7.1	3.4	-4.8	-8.7	-0.8	10.5	0.5	0.4	12.3	-9.6	21.9		226	280	165	190	862	316		8.4	20.7	23.6	12.1	16.2
KG253	19	44.9971	-109.507	2599.5	-3.9	5.6	17.6	6	-13.4	-7	3.5	-4.7	-8.6	-0.7	10.5	0.6	0.5	12.4	-9.6	21.9		223	279	165	190	857	316		8.4	20.7	23.5	12	16.2
KG254	19	44.9976	-109.509	2630.9	-4	5.4	17.4	5.8	-13.5	-7.2	3.4	-4.9	-8.7	-0.9	10.4	0.5	0.3	12.2	-9.7	21.9		227	281	165	191	864	317		8.4	20.7	23.5	12	16.2
KG255a	19	44.9976	-109.509	2638.4	-4	5.4	17.4	5.8	-13.5	-7.2	3.3	-4.9	-8.8	-0.9	10.3	0.4	0.3	12.2	-9.7	21.9		228	281	165	191	866	317		8.4	20.7	23.5	12	16.2
KG256	19	44.9978	-109.51	2647.5	-4	5.4	17.3	5.8	-13.6	-7.2	3.3	-5	-8.8	-0.9	10.3	0.4	0.2	12.1	-9.8	21.9		229	281	165	191	868	317		8.4	20.7	23.6	12	16.2
KG257	19	44.9979	-109.51	2660.6	-4.1	5.3	17.3	5.7	-13.6	-7.3	3.2	-5	-8.9	-1	10.2	0.3	0.2	12.1	-9.8	21.9		231	282	165	192	870	317		8.4	20.7	23.6	12	16.2
KG258	19	44.9974	-109.51	2687.7	-4.2	5.2	17.1	5.6	-13.8	-7.5	3.1	-5.2	-9	-1.1	10.1	0.2	0	11.9	-9.9	21.9		235	283	166	193	876	317		8.5	20.7	23.6	12.1	16.2
KG259	19	44.9977	-109.511	2684.9	-4.2	5.2	17.1	5.6	-13.8	-7.4	3.1	-5.2	-9	-1.1	10.1	0.2	0.1	11.9	-9.9	21.9		234	283	165	193	876	317		8.4	20.7	23.6	12.1	16.2
KG260	19	44.9975	-109.512	2715.4	-4.3	5.1	17	5.4	-13.9	-7.6	2.9	-5.3	-9.1	-1.3	10	0.1	-0.1	11.8	-10	21.8		239	284	166	195	883	317		8.4	20.7	23.6	12.1	16.2
KG195	20	43.7526	-110.043	3080.2	-5	3.6	15.7	4.3	-14.6	-7.7	3.2	-5.4	-9.8	-2.1	9.5	-0.6	-0.7	11.1	-10.3	21.5		313	294	137	234	979	283		9	20.6	24.9	12.8	16.8
KG196	20	43.7527	-110.043	3091.3	-5	3.5	15.7	4.2	-14.6	-7.7	3.2	-5.4	-9.8	-2.1	9.4	-0.6	-0.8	11.1	-10.3	21.5		315	296	137	235	982	284		9	20.6	24.9	12.8	16.8
KG197	20	43.7531	-110.043	3141.4	-5.2	3.3	15.4	4	-14.6	-7.7	3.2	-5.4	-9.9	-2.2	9.3	-0.7	-0.9	11	-10.4	21.4		320	301	138	238	997	286		9	20.7	24.9	12.8	16.9
KG198	20	43.7528	-110.043	3096.8	-5.1	3.5	15.7	4.2	-14.6	-7.7	3.2	-5.4	-9.8	-2.1	9.4	-0.6	-0.8	11.1	-10.4	21.5		315	296	137	235	984	284		9	20.6	24.9	12.8	16.8
KG199	20	43.7114	-110.045	2825.1	-4	4.8	17.2	5.6	-14.6	-7.7	3	-5.5	-9.3	-1.4	10.1	0.1	-0.1	11.7	-9.9	21.6		282	265	133	216	896	269		7.6	19.6	23.9	11.1	15.6
KG200	20	43.7116	-110.044	2826.4	-4	4.8	17.2	5.6	-14.6	-7.7	3	-5.5	-9.3	-1.4	10.1	0.1	-0.1	11.7	-9.9	21.6		283	265	133	216	897	269		7.6	19.6	23.9	11.2	15.6
KG201	20	43.7119	-110.044	2827.8	-4	4.8	17.2	5.6	-14.6	-7.7	3	-5.5	-9.3	-1.4	10.1	0.1	-0.2	11.7	-9.9	21.6		283	265	133	216	898	269		7.6	19.6	23.9	11.2	15.6
KG202	20	43.7133	-110.044	2883.7	-4.3	4.5	16.8	5.2	-14.6	-7.7	3	-5.5	-9.4	-1.6	9.9	-0.1	-0.3	11.6	-10	21.5		295	275	135	223	927	274		7.8	19.8	24	11.4	15.7
KG203	20	43.7133	-110.044	2871.2	-4.2	4.5	16.9	5.3	-14.6	-7.7	3	-5.5	-9.4	-1.6	10	-0.1	-0.3	11.6	-9.9	21.6		292	273	135	221	921	273		7.8	19.7	24	11.3	15.7
KG205	20	43.7059	-110.026	2768.9	-3.6	5.3	17.7	6.1	-14.8	-7.6	2.9	-5.5	-9.2	-1.1	10.3	0.3	0.1	12	-9.8	21.7		259	248	130	202	839	260		7.1	19.3	23.5	10.6	15.1
KG206	20	43.7056	-110.027	2771.7	-3.6	5.3	17.7	6.1	-14.8	-7.6	3	-5.5	-9.2	-1.2	10.3	0.3	0.1	12	-9.8	21.7		260	249	130	203	842	261		7.1	19.3	23.5	10.6	15.1
KG207	20	43.7052	-110.028	2772.9	-3.7	5.2	17.7	6	-14.7	-7.6	3	-5.5	-9.2	-1.2	10.3	0.3	0.1	11.9	-9.8	21.7		262	250	131	204	846	261		7.1	19.3	23.5	10.6	15.1
KG208	20	43.705	-110.028	2776.5	-3.7	5.2	17.6	6	-14.7	-7.6	3	-5.5	-9.2	-1.2	10.3	0.3	0	11.9	-9.8	21.7		263	250	131	204	848	261		7.1	19.3	23.5	10.6	15.1
KG209	20	43.705	-110.029	2777.6	-3.7	5.2	17.6	6	-14.7	-7.6	3	-5.5	-9.2	-1.2	10.3	0.3	0	11.9	-9.8	21.7		263	251	131	205	850	262		7.1	19.3	23.5	10.6	15.1
KG210	21	44.9096	-107.858	2762.4	-3.9	5.2	17.5	5.5	-12.9	-6.5	4.8	-4.4	-8.4	-0.7	11.2	0.6	0.7	12.8	-9.3	22.1		169	253	153	178	752	299		8.8	20.1	24.2	11.7	16.2
KG211	21	44.9097	-107.859	2746.4	-3.8	5.3	17.7	5.6	-12.8	-6.4	4.9	-4.3	-8.3	-0.6	11.3	0.7	0.8	12.9	-9.2	22.1		169	251	152	177	750	299		8.8	20.1	24.2	11.7	16.2
KG212	21	44.9089	-107.858	2761.6	-3.9	5.2	17.5	5.5	-12.9	-6.5	4.8	-4.4	-8.4	-0.7	11.2	0.6	0.7	12.8	-9.3	22.1		169	252	153	178	752	299		8.8	20.1	24.2	11.7	16.2
KG213	21	44.8571	-107.844	2946.3	-5.1	4.4	16.6	4.4	-13.7	-7.3	4	-5.2	-9.4	-1.4	10.3	-0.4	-0.2	12	-10.3	22.3		187	267	155	187	796	307		8.7	20.3	24.3	11.8	16.3
KG214	21	44.8576	-107.844	2932.6	-5.1	4.5	16.6	4.5	-13.7	-7.3	4.1	-5.1	-9.4	-1.4	10.4	-0.3	-0.2	12	-10.2	22.2		186	266	155	186	794	306		8.7	20.2	24.3	11.7	16.2
KG215	21	44.8578	-107.844	2939.7	-5.1	4.5	16.6	4.5	-13.7	-7.3	4	-5.2	-9.4	-1.4	10.3	-0.4	-0.2	12	-10.3	22.3		187	267	155	187	795	307		8.7	20.2	24.3	11.8	16.2
KG217	21	44.8822	-107.859	2863.7	-4.6	4.6	16.9	4.9	-13.5	-7.1	4.2	-4.9	-9	-1.2	10.5	0	0.1	12.2	-9.9	22.1		179	262	154	183	779	304		8.7	20.1	24.1	11.5	16.1
KG219	21	44.9271	-107.874	2838	-4.4	4.8	17.1	5.1	-13.2	-6.8	4.5	-4.6	-8.8	-1	10.8	0.2	0.3	12.5	-9.7	22.2		177	258	153	182	770	301		8.1	19.9	24	11.2	15.8
KG220	21	44.9251	-107.874	2769.8	-4	5.2	17.6	5.5	-12.8	-6.4	4.9	-4.3	-8.4	-0.6	11.2	0.6	0.7	12.9	-9.2	22.1		175	253	152	181	761	299		8.1	19.8	24	11.1	15.8
KG221	21	44.9249	-107.874	2761.7	-3.9	5.2	17.6	5.6	-12.8	-6.4	4.9	-4.2	-8.3	-0.6	11.3	0.7	0.8	13	-9.2	22.1		175	252	152	180	759	299		8.2	19.8	24	11.1	15.8
KG222	21	44.9247	-107.873	2757.7	-3.9	5.3	17.7	5.6	-12.8	-6.3	5	-4.2	-8.3	-0.5	11.3	0.7	0.8	13	-9.2	22.1		174	252	152	180	758	299		8.2	19.8	24	11.2	15.8
KG223	21	44.9236	-107.87	2738.9	-3.7	5.4	17.8	5.7	-12.7	-6.2	5.1	-4.1	-8.2	-0.4	11.4	0.8	0.9	13.1	-9	22.1		172	250	151	179	753	298		8.3	19.8	24	11.2	15.8
KG224	21	44.9233	-107.869	2750.9	-3.8	5.3	17.7	5.6	-12.7	-6.3	5	-4.2	-8.3	-0.5	11.3	0.7	0.8	13	-9.1	22.1		172	251	152	179	753	298		8.3	19.8	24	11.2	15.8
KG225	21	44.9231	-107.869	2742.9	-3.8	5.3	17.7	5.7	-12.7	-6.3	5	-4.1	-8.2	-0.5	11.4	0.8	0.9	13	-9.1	22.1		171	251	152	179	752	298		8.3	19.8	24	11.2	15.8
KG226	21	44.9232	-107.869	2749.7	-3.8	5.3	17.7	5.6	-12.7	-6.3	5	-4.2	-8.3	-0.5	11.3	0.7	0.8	13	-9.1	22.1		172	251	152	179	753	298		8.3	19.8	24	11.2	15.8
KG167	22	41.1779	-107.014	3242.8	-5.9	4.2	17.7	5	-13.8	-7.2	4.8	-4.3	-9.9	-1.5	11.2	0.4	0.1	13	-10.3	23.3		518	427	143	374	1463	336		9.1	21	21.9	12.4	16.1
KG168	22	41.1779	-107.014	3244	-5.9	4.1	17.7	5	-13.8	-7.2	4.8	-4.3	-9.9	-1.5	11.2	0.4	0.1	13	-10.3	23.3		518	427	143	374	1463	336		9.1	21	21.9	12.4	16.1
KG169	22	41.1778	-107.016	3246	-5.9	4.2	17.7	5	-13.8	-7.2	4.8	-4.3	-9.9	-1.5	11.2	0.4	0.1	13	-10.3	23.3		515	426	143	372	1456	336		9.1	21.1	21.9	12.5	16.1
KG170	22	41.1778	-107.014	3247	-5.9	4.1	17.7	5	-13.8	-7.2	4.8	-4.3	-9.9	-1.5	11.2	0.3	0	13	-10.3	23.3		518	428	143	374	1463	337		9.1	21	21.9	12.4	16.1
KG172	22	41.177	-107.016	3223.6	-5.8	4.3	17.8	5.1	-13.8	-7.2	4.8	-4.3	-9.8	-1.4	11.3	0.4	0.1	13.1	-10.2	23.3		509	422	142	368	1441	333		9.2	21.1	21.9	12.5	16.2
KG173	22	41.1774	-107.014	3252.5	-5.9	4.1	17.7	5	-13.8	-7.2	4.8	-4.3	-9.9	-1.5	11.2	0.3	0	13	-10.3	23.3		519	428	143	374	1464	337		9.1	21.1	21.9	12.5	16.1
KG177	22	41.1778	-107.014	3248.8	-5.9	4.1	17.7	5	-13.8	-7.2	4.8	-4.3	-9.9	-1.5	11.2	0.3	0	13	-10.3	23.3		519	428	143	374	1464	337		9.1	21	21.9	12.4	16.1
KG178	22	41.1775	-107.014	3251.7	-5.9	4.1	17.7	5	-13.8	-7.2	4.8	-4.3	-9.9	-1.5	11.2	0.3	0	13	-10.3	23.3		519	428	143	375	1465	337		9.1	21	21.9	12.5	16.1
KG180a	22	41.1771	-107.016	3227.7	-5.8	4.3	17.8	5.1	-13.8	-7.2	4.8	-4.3	-9.8	-1.4	11.3	0.4	0.1	13.1	-10.3	23.3		511	423	142	369	1445	334		9.2	21.1	21.9	12.5	16.2
KG182	22	41.1869	-107.03	3325.8	-6.5	3.5	17	4.3	-14.1	-7.5	4.7	-4.5	-10.3	-2	10.8	-0.1	-0.4	12.6	-10.8	23.4		524	442	147	377	1490	343		8.8	21.1	22	12.3	16.1
KG183	22	41.1859	-107.033	3330.8	-6.5	3.5	17	4.3	-14.1	-7.5	4.6	-4.5	-10.3	-2	10.8	-0.1	-0.4	12.6	-10.8	23.4		518	439	147	372	1476	342		8.9	21.1	22.1	12.4	16.1
KG190	22	41.1908	-107.035	3197.4	-6.1	4	17.5	4.8	-14	-7.4	4.7	-4.4	-10	-1.7	11.1	0.2	-0.1	12.9	-10.5	23.4		502	426	145	363	1436	335		8.8	21.1	22.1	12.3	16.1
KG191	22	41.1909	-107.034	3198.9	-6.1	4	17.5	4.8	-14	-7.4	4.7	-4.4	-10	-1.7	11.1	0.2	-0.1	12.9	-10.5	23.4		503	426	145	364	1438	336		8.8	21.1	22.1	12.2	16.1
KG380	23	41.3786	-120.212	2791.9	-1.7	5.2	17.9	8.3	-8.1	-5.8	4	-1	-4.9	-0.3	11	3.6	2.4	12.7	-5.1	17.8		513	372	81	246	1212	210		13.2	20.6	28.8	17.5	20
KG381	23	41.3783	-120.212	2766.6	-1.5	5.4	18.1	8.5	-8	-5.7	4.2	-1	-4.8	-0.2	11.1	3.7	2.5	12.8	-5	17.8		506	367	80	243	1197	208		13.2	20.6	28.8	17.5	20
KG382	23	41.3699	-120.239	2423.4	0.2	7.6	20.6	10.6	-7.4	-3.9	5.8	-0.2	-3.6	1.9	13.2	5.2	4.2	14.9	-3.9	18.8		380	274	67	186	907	171		11.5	19.4	27.5	15.6	18.5
KG383	24	38.5458	-119.816	2719.1	2.3	7.2	18.3	10.7	-8.3	-4.6	4.9	-1	-3	1.3	11.6	4.8	3.7	13	-3	16		625	365	75	262	1327	174		10	19.1	27.7	15.9	18.2
KG384	24	38.5444	-119.816	2665.7	2.5	7.4	18.5	10.9	-8.2	-4.5	5	-0.9	-2.9	1.4	11.8	5	3.8	13.2	-2.9	16.1		621	362	74	261	1318	173		9.9	19.1	27.6	15.8	18.1
KG385	24	38.5445	-119.817	2672.3	2.5	7.4	18.5	10.8	-8.2	-4.6	5	-0.9	-2.9	1.4	11.7	5	3.8	13.2	-2.9	16.1		622	362	74	261	1320	173		9.9	19.1	27.6	15.8	18.1
KG386a	25	36.7805	-118.326	2876.8	3.8	9.5	20.4	12.4	-8.1	-4	6.6	0	-2.1	2.8	13.5	6.2	5.1	14.8	-2.4	17.3		302	149	27	86	564	60		15	25.1	29.9	21.4	22.9
KG387	25	36.7805	-118.326	2867.9	3.9	9.6	20.5	12.5	-8	-3.9	6.7	0	-2.1	2.8	13.6	6.2	5.2	14.9	-2.4	17.3		300	148	27	85	561	60		15.1	25.1	29.9	21.4	22.9
KG388	25	36.7803	-118.326	2859	3.9	9.7	20.6	12.6	-8	-3.9	6.7	0	-2	2.9	13.7	6.3	5.2	15	-2.3	17.3		298	147	27	85	558	60		15.1	25.1	29.9	21.4	22.9
KG389a	25	36.7801	-118.326	2844.2	4	9.8	20.7	12.6	-7.9	-3.8	6.8	0.1	-2	3	13.7	6.4	5.3	15.1	-2.2	17.3		296	145	27	85	553	60		15	25	29.9	21.4	22.8
KG343	26	38.837	-117.35	3269.8	-1.4	5.9	18.4	8.5	-7.8	-3.3	8.4	0.8	-4.6	1.3	13.4	4.6	3.7	15.2	-4.9	20.1		211	251	74	106	642	169		11.3	20.2	28	15.7	18.8
KG344a	26	38.8773	-117.353	3202.2	-1.7	5.9	18.4	8.4	-7.8	-3.2	8.4	0.8	-4.7	1.4	13.4	4.6	3.7	15.2	-5.1	20.3		214	254	74	108	650	169		11.4	20.3	28.3	15.8	19
KG345	26	38.877	-117.35	3137.1	-1.3	6.3	18.9	8.8	-7.8	-3.1	8.4	0.8	-4.5	1.6	13.6	4.8	3.9	15.5	-4.9	20.3		208	246	73	106	633	166		11.6	20.4	28.4	16	19.1
KG346	26	38.8774	-117.349	3116.2	-1.2	6.4	19	8.9	-7.8	-3.1	8.3	0.8	-4.5	1.6	13.7	4.8	3.9	15.5	-4.8	20.3		206	244	73	106	629	165		11.6	20.4	28.4	15.9	19.1
KG347	27	38.7252	-116.926	2957.1	0.5	7.9	20.5	10.4	-8.6	-3.5	7.4	-0.5	-4	2.2	13.9	4.9	4.3	15.8	-4.4	20.2		187	213	72	101	574	153		13.4	21.9	29.4	18.2	20.7
KG348	27	38.7254	-116.926	2971.4	0.5	7.9	20.4	10.3	-8.6	-3.6	7.4	-0.5	-4.1	2.1	13.9	4.9	4.2	15.8	-4.4	20.2		188	214	73	102	577	154		13.5	21.9	29.4	18.2	20.8
KG349a	27	38.7399	-116.924	3319.3	-1.4	6	18.3	8.5	-8.9	-4.6	6.8	-0.5	-5.1	0.7	12.5	4	3	14.3	-5.4	19.6		215	249	77	110	650	169		15.6	22.9	30.5	20.2	22.3
KG350	27	38.74	-116.924	3325.7	-1.4	5.9	18.3	8.5	-8.9	-4.6	6.8	-0.5	-5.1	0.7	12.5	4	3	14.2	-5.4	19.6		215	249	77	110	651	170		15.6	22.9	30.5	20.2	22.3
KG351	27	38.7254	-116.926	2958.3	0.5	7.9	20.5	10.4	-8.6	-3.5	7.4	-0.5	-4	2.2	13.9	4.9	4.3	15.8	-4.4	20.2		187	213	72	101	574	153		13.4	21.9	29.4	18.2	20.7
KG352	27	38.7262	-116.925	2982.4	0.4	7.8	20.3	10.2	-8.6	-3.6	7.4	-0.5	-4.1	2.1	13.8	4.9	4.2	15.7	-4.4	20.1		189	215	73	102	578	154		13.6	22	29.5	18.3	20.8
KG353	27	38.7271	-116.924	2985.5	0.4	7.8	20.3	10.2	-8.6	-3.6	7.4	-0.5	-4.1	2.1	13.8	4.9	4.2	15.7	-4.4	20.1		188	215	73	102	578	154		13.7	22	29.5	18.4	20.9
KG390	28	40.5826	-115.392	3104.2	-1.7	5.4	18.2	7.6	-9.6	-3.7	7.4	-0.9	-5.7	0.9	12.8	3.4	2.8	14.5	-6	20.5		304	333	98	201	936	233		10.1	19.8	26.4	13.2	17.4
KG392	28	40.581	-115.393	3091.4	-1.7	5.5	18.3	7.6	-9.6	-3.7	7.4	-0.8	-5.6	0.9	12.9	3.4	2.9	14.5	-6	20.5		303	332	98	200	933	232		10.1	19.8	26.4	13.3	17.4
KG396	28	40.5878	-115.39	3199.9	-2.1	4.9	17.6	7	-9.8	-3.9	7.2	-1	-6	0.5	12.4	3	2.5	14.1	-6.2	20.3		311	345	101	206	964	241		10.2	19.8	26.4	13.2	17.4
KG397	28	40.5877	-115.39	3210.5	-2.2	4.8	17.6	7	-9.8	-4	7.2	-1	-6	0.4	12.4	3	2.5	14	-6.3	20.3		312	347	102	206	967	242		10.2	19.8	26.4	13.3	17.4
KG399	28	40.587	-115.393	3190.5	-2.1	4.9	17.7	7.1	-9.7	-3.9	7.2	-0.9	-5.9	0.5	12.5	3.1	2.5	14.1	-6.2	20.3		311	345	101	205	962	239		10	19.7	26.3	13.1	17.3
KG400	28	40.5864	-115.394	3186.5	-2.1	5	17.7	7.1	-9.7	-3.9	7.2	-0.9	-5.9	0.5	12.5	3.1	2.5	14.1	-6.2	20.3		311	344	100	205	960	239		10	19.7	26.3	13.1	17.3
KG518	29	40.7648	-111.016	2700.1	0	8.7	20.7	10	-12.8	-6.1	4.8	-3.7	-6.4	1.3	12.7	3.1	2.7	14.4	-6.8	21.2		260	267	124	226	877	257		6.7	19.8	24.6	12	15.8
KG519	29	40.7583	-111.041	3063.3	-1.4	7.1	18.6	8.1	-13.1	-7	4.4	-4.1	-7.2	0	11.5	2	1.6	13.1	-7.6	20.7		297	301	135	252	985	284		6.3	19.7	24.6	11.5	15.5
KG520	29	40.7579	-111.042	3059.6	-1.4	7.1	18.6	8.1	-13.1	-7	4.4	-4.1	-7.2	0.1	11.5	2	1.6	13.1	-7.6	20.7		297	301	135	252	985	284		6.3	19.7	24.7	11.5	15.6
KG521	29	40.7571	-111.042	3089	-1.4	7	18.5	7.9	-13.2	-7.1	4.3	-4.2	-7.3	-0.1	11.4	1.9	1.5	13	-7.7	20.7		299	303	136	254	991	286		6.4	19.8	24.7	11.6	15.6
KG522	29	40.7631	-111.013	2790.2	-0.3	8.3	20.3	9.6	-12.9	-6.3	4.7	-3.8	-6.6	1	12.5	2.9	2.4	14.1	-7	21.1		267	273	126	229	895	262		6.9	20	24.8	12.2	16
KG523	29	40.7621	-111.012	2839.6	-0.5	8.2	20	9.3	-12.9	-6.4	4.6	-3.9	-6.7	0.9	12.3	2.7	2.3	13.9	-7.1	21		270	276	128	231	905	265		7	20.1	24.9	12.3	16.1
KG524	29	40.7568	-111.039	3140.4	-1.6	6.8	18.2	7.7	-13.2	-7.2	4.3	-4.2	-7.4	-0.2	11.2	1.7	1.3	12.9	-7.8	20.6		301	305	137	255	998	288		6.5	19.9	24.8	11.7	15.7
KG525	29	40.7572	-111.038	3149.4	-1.6	6.8	18.2	7.7	-13.2	-7.3	4.3	-4.2	-7.4	-0.2	11.2	1.7	1.3	12.8	-7.8	20.6		301	306	137	255	999	289		6.5	19.9	24.8	11.7	15.7
KG526	29	40.7575	-111.037	3143.2	-1.6	6.8	18.2	7.7	-13.2	-7.2	4.3	-4.2	-7.4	-0.2	11.2	1.7	1.3	12.9	-7.8	20.6		301	305	136	255	997	288		6.5	19.8	24.7	11.7	15.7
KG527	29	40.7572	-111.037	3155.9	-1.6	6.8	18.1	7.7	-13.2	-7.3	4.3	-4.3	-7.4	-0.3	11.2	1.7	1.3	12.8	-7.8	20.6		302	306	137	255	999	289		6.5	19.9	24.8	11.7	15.7
KG528	29	40.7577	-111.042	3056.8	-1.3	7.1	18.6	8.1	-13.1	-7	4.4	-4.1	-7.2	0.1	11.5	2	1.6	13.1	-7.6	20.7		297	301	135	252	985	284		6.4	19.8	24.7	11.5	15.6
KG529	30	39.0627	-111.52	3298.7	-1.9	5.7	17.1	7	-12	-5.9	5.9	-2.8	-7	-0.1	11.5	2.1	1.6	13.1	-7.3	20.4		305	265	137	222	929	260		8.9	20.4	23.8	13	16.5
KG530	30	39.0633	-111.519	3255.9	-1.7	6	17.4	7.3	-11.9	-5.7	6	-2.7	-6.8	0.1	11.7	2.3	1.8	13.3	-7.2	20.5		301	263	135	220	918	257		8.9	20.3	23.8	12.9	16.5
KG531b	30	39.1099	-111.47	3211.2	-1.4	6.2	17.8	7.7	-11.9	-5.7	5.7	-2.9	-6.7	0.3	11.8	2.4	2	13.4	-6.9	20.3		291	254	130	229	904	256		8.6	20.6	23.4	12.9	16.4
KG532b	30	39.1097	-111.47	3211.1	-1.4	6.2	17.8	7.7	-11.9	-5.7	5.7	-2.9	-6.7	0.3	11.8	2.4	2	13.4	-6.9	20.3		291	253	130	229	904	256		8.6	20.6	23.4	12.9	16.4
KG533	30	39.1119	-111.471	3218.6	-1.4	6.2	17.8	7.7	-11.9	-5.7	5.8	-2.9	-6.7	0.2	11.8	2.4	1.9	13.4	-7	20.3		292	255	129	229	905	256		8.4	20.5	23.3	12.7	16.2
KG534	30	39.1194	-111.475	3205.1	-1.3	6.3	18	7.8	-11.9	-5.6	5.8	-2.8	-6.6	0.3	11.9	2.5	2	13.5	-6.9	20.3		287	256	128	228	899	253		7.8	20.2	23	12.1	15.8
KG535	30	39.1148	-111.473	3212.5	-1.4	6.3	17.9	7.7	-11.9	-5.7	5.8	-2.9	-6.6	0.3	11.8	2.4	2	13.4	-6.9	20.3		290	255	129	228	902	254		8.2	20.4	23.2	12.5	16.1
KG536	31	38.4398	-111.483	3338.4	-0.3	6.5	18	8.6	-12.1	-6	5.9	-3.2	-6.2	0.2	11.9	2.7	2.2	13.6	-6.4	20.1		186	197	145	181	710	247		10.7	22.3	24.6	14.4	18
KG537	31	38.4404	-111.483	3309.8	-0.2	6.7	18.2	8.7	-12	-5.9	5.9	-3.1	-6.1	0.4	12.1	2.8	2.3	13.8	-6.4	20.2		183	194	144	179	699	244		10.7	22.2	24.5	14.4	18
KG538	31	38.4407	-111.483	3305.6	-0.1	6.7	18.3	8.7	-12	-5.9	5.9	-3.1	-6.1	0.4	12.1	2.8	2.3	13.8	-6.4	20.2		183	193	143	178	697	244		10.7	22.2	24.5	14.4	18
KG539	31	38.4406	-111.482	3326.3	-0.2	6.6	18.1	8.6	-12.1	-6	5.9	-3.1	-6.1	0.3	12	2.8	2.2	13.7	-6.4	20.1		185	196	144	180	705	246		10.7	22.2	24.6	14.4	18
KG540	31	38.4406	-111.481	3343.2	-0.3	6.5	18	8.5	-12.1	-6	5.9	-3.2	-6.2	0.2	11.9	2.7	2.2	13.6	-6.5	20.1		187	198	145	182	712	248		10.7	22.3	24.6	14.4	18
KG541	31	38.4411	-111.482	3303	-0.1	6.7	18.3	8.8	-12	-5.9	5.9	-3.1	-6.1	0.4	12.1	2.8	2.3	13.8	-6.4	20.2		182	193	143	178	697	244		10.7	22.2	24.5	14.4	17.9
KG542	31	38.4409	-111.482	3304	-0.1	6.7	18.3	8.8	-12	-5.9	5.9	-3.1	-6.1	0.4	12.1	2.8	2.3	13.8	-6.4	20.2		182	193	143	178	697	244		10.7	22.2	24.5	14.4	18
KG543	31	38.4458	-111.477	3321	-0.2	6.6	18.1	8.6	-12	-5.9	6	-3.1	-6.1	0.3	12	2.8	2.2	13.7	-6.4	20.2		186	197	145	181	708	247		10.6	22.2	24.5	14.3	17.9
KG544	31	38.4457	-111.477	3294.1	-0.1	6.7	18.3	8.8	-12	-5.8	6	-3	-6.1	0.5	12.2	2.9	2.4	13.9	-6.4	20.2		183	194	143	178	698	244		10.6	22.1	24.4	14.3	17.9
KG545	31	38.4452	-111.478	3292.7	-0.1	6.8	18.3	8.8	-12	-5.8	6	-3	-6.1	0.5	12.2	2.9	2.4	13.9	-6.4	20.2		183	193	143	178	697	244		10.6	22.1	24.5	14.3	17.9
KG546	32	38.3878	-112.4	3467	-2.1	5.6	16.8	6.9	-12.7	-7.4	4.5	-3.9	-7.4	-0.9	10.7	1.5	1	12.3	-7.7	20		352	308	165	221	1047	295		9.5	21.2	24.5	13	17
KG547	32	38.3875	-112.401	3448.1	-2	5.7	16.9	7.1	-12.6	-7.3	4.6	-3.8	-7.3	-0.8	10.8	1.6	1.1	12.4	-7.7	20		350	306	164	220	1040	294		9.5	21.3	24.5	13	17.1
KG548	32	38.382	-112.401	3375.7	-1.6	6.2	17.4	7.5	-12.5	-7	4.8	-3.6	-7.1	-0.4	11.1	1.9	1.4	12.7	-7.4	20.1		340	296	163	215	1014	291		9.7	21.4	24.6	13.2	17.2
KG549	32	38.3821	-112.401	3385	-1.6	6.1	17.3	7.4	-12.5	-7.1	4.7	-3.7	-7.1	-0.5	11	1.9	1.3	12.6	-7.4	20.1		341	297	163	216	1017	292		9.7	21.4	24.6	13.2	17.2
KG550	32	38.3832	-112.401	3408.1	-1.8	6	17.2	7.3	-12.6	-7.2	4.7	-3.7	-7.2	-0.6	10.9	1.8	1.2	12.5	-7.5	20.1		345	300	164	217	1026	293		9.7	21.4	24.6	13.2	17.2
KG551	32	38.383	-112.401	3400.6	-1.7	6	17.2	7.3	-12.6	-7.1	4.7	-3.7	-7.1	-0.6	11	1.8	1.3	12.6	-7.5	20.1		343	299	164	217	1023	292		9.7	21.4	24.6	13.2	17.2
KG552	32	38.3833	-112.4	3412.5	-1.8	5.9	17.1	7.2	-12.6	-7.2	4.7	-3.7	-7.2	-0.6	10.9	1.8	1.2	12.5	-7.5	20		345	301	164	217	1027	293		9.7	21.4	24.6	13.2	17.2
KG553	32	38.3828	-112.4	3401.3	-1.7	6	17.2	7.3	-12.6	-7.1	4.7	-3.7	-7.1	-0.6	11	1.8	1.3	12.6	-7.5	20.1		344	299	164	217	1023	292		9.7	21.4	24.6	13.2	17.2
KG554	32	38.3817	-112.404	3390.7	-1.7	6.1	17.3	7.4	-12.5	-7.1	4.8	-3.7	-7.1	-0.5	11	1.9	1.3	12.6	-7.4	20.1		343	298	163	216	1020	292		9.8	21.4	24.7	13.3	17.3
KG555	32	38.3869	-112.402	3406	-1.8	6	17.2	7.3	-12.6	-7.1	4.7	-3.7	-7.2	-0.6	11	1.8	1.3	12.6	-7.5	20.1		343	301	163	218	1025	291		9.6	21.3	24.6	13.1	17.1
KG556	32	38.3877	-112.402	3412.9	-1.8	6	17.2	7.3	-12.6	-7.2	4.7	-3.7	-7.2	-0.6	10.9	1.8	1.2	12.5	-7.5	20.1		344	302	163	218	1028	292		9.6	21.3	24.6	13.1	17.1
KG557	32	38.3872	-112.403	3410.5	-1.8	6	17.2	7.3	-12.6	-7.1	4.7	-3.7	-7.2	-0.6	11	1.8	1.2	12.6	-7.5	20.1		344	302	163	218	1027	292		9.6	21.3	24.6	13.1	17.2
KG149	33	39.9806	-107.252	3078	-1.8	7.5	18.9	8.3	-14.6	-7.4	3.4	-4.9	-8.2	0.1	11.1	1.7	1.2	12.6	-8.6	21.1		298	339	144	241	1023	300		7.3	21.7	20.1	11	15.1
KG151	33	39.9782	-107.254	3140.4	-2.1	7.2	18.5	7.9	-14.7	-7.7	3.3	-4.9	-8.4	-0.2	10.9	1.5	0.9	12.3	-8.7	21.1		310	352	146	248	1056	305		7.5	21.9	20.2	11.2	15.2
KG152	33	39.9783	-107.254	3129.8	-2.1	7.3	18.5	8	-14.7	-7.6	3.3	-4.9	-8.4	-0.2	10.9	1.5	1	12.4	-8.7	21.1		308	350	146	247	1051	304		7.5	21.9	20.2	11.2	15.2
KG153	33	39.9785	-107.253	3114.8	-2	7.4	18.6	8.1	-14.7	-7.6	3.3	-4.9	-8.3	-0.1	11	1.6	1	12.4	-8.7	21.1		305	347	145	246	1043	303		7.5	21.8	20.2	11.2	15.2
KG154	33	39.9779	-107.253	3121.8	-2	7.3	18.6	8	-14.7	-7.6	3.3	-4.9	-8.3	-0.1	11	1.6	1	12.4	-8.7	21.1		307	348	146	246	1047	304		7.5	21.8	20.2	11.2	15.2
KG155	33	39.9774	-107.254	3130	-2.1	7.3	18.5	8	-14.7	-7.6	3.3	-4.9	-8.4	-0.2	10.9	1.5	1	12.3	-8.7	21.1		308	350	146	247	1051	304		7.5	21.9	20.2	11.2	15.2
KG156	33	39.971	-107.257	3190.6	-2.4	6.9	18.1	7.6	-14.7	-7.8	3.2	-5	-8.6	-0.5	10.6	1.3	0.7	12.1	-8.9	21		322	363	148	255	1088	311		7.9	22.1	20.5	11.5	15.5
KG157	33	39.9715	-107.258	3198.6	-2.5	6.9	18	7.5	-14.7	-7.9	3.2	-5	-8.6	-0.5	10.6	1.2	0.7	12	-8.9	21		323	365	148	256	1092	311		7.9	22.1	20.5	11.5	15.5
KG158	33	39.9716	-107.258	3207.1	-2.5	6.8	18	7.5	-14.7	-7.9	3.2	-5	-8.6	-0.5	10.6	1.2	0.7	12	-9	21		325	366	148	257	1096	312		7.9	22.1	20.5	11.5	15.5
KG159	33	39.9733	-107.258	3216.7	-2.5	6.8	17.9	7.4	-14.7	-7.9	3.2	-5	-8.6	-0.5	10.5	1.2	0.6	12	-9	21		326	367	149	257	1099	312		7.8	22.1	20.5	11.5	15.5
KG160	33	39.9733	-107.257	3211.8	-2.5	6.8	18	7.5	-14.7	-7.9	3.2	-5	-8.6	-0.5	10.6	1.2	0.7	12	-9	21		325	366	148	257	1097	311		7.8	22.1	20.5	11.5	15.5
KG162	33	39.9742	-107.257	3190.5	-2.4	6.9	18.1	7.6	-14.7	-7.8	3.2	-5	-8.5	-0.4	10.7	1.3	0.7	12.1	-8.9	21		321	362	148	254	1085	310		7.8	22	20.4	11.4	15.4
KG163	33	39.9756	-107.256	3186.9	-2.4	7	18.1	7.6	-14.7	-7.8	3.2	-5	-8.5	-0.4	10.7	1.3	0.8	12.1	-8.9	21		320	361	148	253	1082	309		7.7	22	20.4	11.4	15.4
KG133	34	39.0455	-108.071	3150.8	-0.4	6.5	18.2	8.1	-14.3	-7.3	4.7	-4.3	-7.4	-0.4	11.5	1.9	1.4	13	-7.8	20.8		262	278	161	260	961	307		9.2	23.9	23.3	13.9	17.6
KG134	34	39.0432	-108.073	3181.5	-0.5	6.3	18	7.9	-14.5	-7.6	4.5	-4.5	-7.5	-0.6	11.2	1.7	1.2	12.7	-8	20.7		265	281	163	263	973	311		9.2	23.9	23.4	14	17.6
KG135	34	39.0482	-108.067	3182.9	-0.5	6.3	18	7.9	-14.5	-7.5	4.6	-4.4	-7.5	-0.6	11.3	1.7	1.2	12.8	-8	20.8		267	283	160	261	971	308		9.2	23.9	23.3	14	17.6
KG136	34	39.0462	-108.07	3165.8	-0.5	6.4	18.1	8	-14.4	-7.4	4.7	-4.4	-7.4	-0.5	11.4	1.8	1.3	12.9	-7.9	20.8		264	280	161	261	966	308		9.2	23.9	23.3	14	17.6
KG137	34	39.0456	-108.07	3166.9	-0.5	6.4	18.1	8	-14.4	-7.4	4.6	-4.4	-7.4	-0.5	11.4	1.8	1.3	12.9	-7.9	20.8		264	280	161	261	967	309		9.2	23.9	23.3	14	17.6
KG138	34	39.0468	-108.068	3183.2	-0.5	6.3	18	7.9	-14.5	-7.5	4.6	-4.4	-7.5	-0.6	11.3	1.7	1.2	12.8	-8	20.7		267	283	161	262	972	309		9.2	23.9	23.3	14	17.6
KG139	34	39.0469	-108.068	3175.6	-0.5	6.4	18	7.9	-14.5	-7.5	4.6	-4.4	-7.5	-0.6	11.3	1.8	1.3	12.8	-7.9	20.8		266	282	161	261	969	308		9.2	23.9	23.3	14	17.6
KG140	34	39.047	-108.068	3181	-0.5	6.3	18	7.9	-14.5	-7.5	4.6	-4.4	-7.5	-0.6	11.3	1.7	1.2	12.8	-8	20.8		267	282	161	261	971	309		9.2	23.9	23.3	14	17.6
KG141	34	39.0462	-108.069	3171	-0.5	6.4	18.1	8	-14.4	-7.5	4.6	-4.4	-7.5	-0.5	11.3	1.8	1.3	12.8	-7.9	20.8		265	281	161	261	968	308		9.2	23.9	23.3	14	17.6
KG146	34	39.0455	-108.071	3154.3	-0.4	6.5	18.2	8.1	-14.4	-7.4	4.7	-4.3	-7.4	-0.4	11.4	1.9	1.4	12.9	-7.9	20.8		263	279	161	260	963	308		9.2	23.9	23.3	13.9	17.6
KG147	34	39.0469	-108.068	3179.8	-0.5	6.3	18	7.9	-14.5	-7.5	4.6	-4.4	-7.5	-0.6	11.3	1.7	1.2	12.8	-8	20.8		267	282	161	261	971	309		9.2	23.9	23.3	14	17.6
KG148	34	39.0469	-108.068	3179.8	-0.5	6.3	18	7.9	-14.5	-7.5	4.6	-4.4	-7.5	-0.6	11.3	1.7	1.2	12.8	-8	20.8		267	282	161	261	971	309		9.2	23.9	23.3	14	17.6
KG114	35	39.8024	-105.782	3551.6	-3.6	4.2	15.8	5.8	-15.4	-8.6	2.8	-6	-9.5	-2.2	9.3	-0.1	-0.6	10.7	-9.8	20.5		245	301	184	201	931	327		11.6	22.3	21.7	15	17.6
KG115	35	39.8025	-105.782	3557.9	-3.6	4.2	15.8	5.8	-15.4	-8.6	2.8	-6	-9.5	-2.2	9.3	-0.1	-0.6	10.7	-9.8	20.5		246	302	184	201	933	327		11.6	22.3	21.7	15	17.6
KG116	35	39.8	-105.789	3519.5	-3.5	4.4	16	6	-15.3	-8.4	2.8	-5.9	-9.4	-2	9.4	0.1	-0.5	10.9	-9.7	20.5		242	298	183	199	923	326		11.9	22.4	21.7	15.2	17.8
KG118	35	39.8017	-105.78	3469.7	-3.3	4.6	16.3	6.2	-15.1	-8.2	3	-5.7	-9.2	-1.8	9.6	0.3	-0.3	11.1	-9.5	20.5		241	298	184	198	920	325		11.6	22.2	21.6	15	17.6
KG122	35	39.8017	-105.78	3472.8	-3.3	4.6	16.3	6.2	-15.1	-8.2	2.9	-5.7	-9.2	-1.8	9.6	0.3	-0.3	11	-9.5	20.5		241	298	184	198	920	325		11.6	22.2	21.6	15	17.6
KG123	35	39.8017	-105.78	3474.9	-3.3	4.6	16.2	6.2	-15.1	-8.2	2.9	-5.7	-9.2	-1.8	9.6	0.3	-0.3	11	-9.5	20.5		241	298	184	198	921	325		11.6	22.2	21.6	15	17.6
KG124	35	39.8018	-105.791	3616.1	-3.8	3.9	15.5	5.6	-15.7	-8.8	2.6	-6.2	-9.8	-2.5	9.1	-0.3	-0.9	10.5	-10	20.6		248	303	184	203	939	329		11.7	22.4	21.8	15	17.7
KG125	35	39.8014	-105.791	3599.2	-3.8	4	15.6	5.7	-15.6	-8.8	2.7	-6.1	-9.7	-2.4	9.1	-0.2	-0.8	10.6	-10	20.6		247	302	184	203	936	328		11.7	22.4	21.7	15.1	17.7
KG126	35	39.8013	-105.79	3562.6	-3.6	4.2	15.8	5.8	-15.5	-8.6	2.7	-6	-9.6	-2.2	9.3	-0.1	-0.6	10.7	-9.8	20.6		245	300	184	201	931	327		11.7	22.3	21.7	15	17.7
KG127	35	39.801	-105.79	3553.5	-3.6	4.2	15.8	5.9	-15.4	-8.6	2.8	-6	-9.5	-2.2	9.3	-0.1	-0.6	10.8	-9.8	20.6		244	300	184	201	929	327		11.8	22.3	21.7	15.1	17.7
KG128a	35	39.8007	-105.79	3531.6	-3.5	4.3	16	6	-15.3	-8.5	2.8	-5.9	-9.4	-2.1	9.4	0	-0.5	10.8	-9.7	20.6		243	299	184	200	925	326		11.8	22.3	21.7	15.1	17.7
KG129	35	39.7987	-105.787	3496.5	-3.3	4.5	16.2	6.2	-15.2	-8.3	2.9	-5.8	-9.3	-1.9	9.5	0.2	-0.4	11	-9.6	20.5		240	297	183	198	918	325		12	22.4	21.7	15.3	17.9
KG101	36	36.6122	-105.501	3558.6	-0.8	6.5	16.8	8.1	-12.3	-5.9	3.4	-4	-6.5	0.3	10.1	2.1	1.5	11.1	-6.7	17.8		182	235	240	180	836	365		13.4	23.5	22.7	16.6	19.1
KG102	36	36.6124	-105.501	3551.6	-0.7	6.6	16.9	8.2	-12.3	-5.9	3.4	-4	-6.5	0.4	10.1	2.1	1.5	11.1	-6.7	17.8		182	234	239	179	834	365		13.4	23.5	22.7	16.5	19
KG104	36	36.6169	-105.501	3339.6	0.1	8	18.4	9.4	-11.7	-5.1	4.4	-3.1	-5.8	1.5	11.4	3.1	2.5	12.4	-6.1	18.5		169	217	223	171	781	346		11.2	21.7	21.4	14.1	17.1
KG105	36	36.6128	-105.503	3449.6	-0.4	7.2	17.6	8.8	-12	-5.5	3.9	-3.6	-6.2	0.9	10.7	2.6	2	11.7	-6.4	18.1		176	227	231	176	810	356		12.7	22.9	22.1	15.7	18.4
KG106	36	36.6138	-105.502	3422.3	-0.3	7.4	17.8	8.9	-11.9	-5.4	4	-3.5	-6.1	1	10.9	2.7	2.1	11.9	-6.3	18.2		174	224	229	175	802	353		12.4	22.7	22	15.5	18.2
KG107	36	36.614	-105.502	3416.2	-0.2	7.5	17.8	8.9	-11.9	-5.4	4	-3.5	-6.1	1	10.9	2.7	2.2	11.9	-6.3	18.2		174	224	229	174	801	353		12.4	22.7	22	15.4	18.1
KG108	36	36.6144	-105.501	3397.5	-0.2	7.6	18	9.1	-11.9	-5.3	4.1	-3.4	-6	1.1	11	2.8	2.3	12	-6.2	18.3		173	222	227	174	796	351		12.2	22.6	21.8	15.2	18
KG109	36	36.6176	-105.499	3340.3	0.1	8	18.4	9.4	-11.7	-5	4.4	-3.1	-5.8	1.5	11.4	3.1	2.6	12.4	-6.1	18.5		169	217	223	171	780	346		11.2	21.7	21.4	14.1	17.1
KG110	36	36.6147	-105.502	3387.7	-0.1	7.6	18	9.1	-11.8	-5.3	4.1	-3.3	-6	1.2	11.1	2.9	2.3	12.1	-6.2	18.3		172	222	226	173	794	350		12.1	22.5	21.8	15.1	17.9
KG111	36	36.616	-105.5	3366.2	0	7.8	18.2	9.2	-11.8	-5.2	4.3	-3.2	-5.9	1.3	11.2	3	2.4	12.2	-6.2	18.4		170	219	225	172	787	348		11.4	22	21.6	14.4	17.4
KG354	37	35.7952	-105.775	3647.3	-1.6	5.7	15.9	7.1	-11.4	-5.3	4.6	-2.4	-6.5	0.2	10.3	2.3	1.6	11	-6.6	17.6		268	241	312	230	1051	451		13.3	22.3	21.2	15.8	18.1
KG355	37	35.7952	-105.775	3647.6	-1.6	5.7	15.9	7.1	-11.4	-5.3	4.6	-2.4	-6.5	0.2	10.3	2.3	1.6	11	-6.6	17.6		268	241	312	230	1051	451		13.3	22.3	21.2	15.8	18.1
KG356	37	35.7956	-105.775	3612.1	-1.4	6	16.1	7.3	-11.3	-5.2	4.8	-2.4	-6.4	0.4	10.4	2.5	1.7	11.1	-6.5	17.6		264	237	310	227	1038	447		13.2	22.2	21.1	15.7	18
KG357	37	35.7963	-105.775	3581.7	-1.2	6.1	16.3	7.5	-11.2	-5.1	4.9	-2.3	-6.2	0.5	10.6	2.6	1.9	11.3	-6.4	17.7		260	234	308	225	1027	444		13.1	22.2	21.1	15.6	18
KG358	37	35.7967	-105.775	3568.6	-1.2	6.2	16.4	7.5	-11.2	-5.1	4.9	-2.3	-6.2	0.6	10.6	2.6	1.9	11.4	-6.4	17.7		259	233	307	224	1023	442		13	22.1	21	15.5	17.9
KG359	37	35.7966	-105.776	3554	-1.1	6.3	16.5	7.6	-11.2	-5	4.9	-2.2	-6.1	0.7	10.7	2.7	2	11.4	-6.3	17.7		257	232	305	223	1017	440		12.9	22.1	21	15.4	17.9
KG360	37	35.7969	-105.776	3552.5	-1.1	6.3	16.5	7.6	-11.2	-5	4.9	-2.2	-6.1	0.7	10.7	2.7	2	11.4	-6.3	17.7		257	231	306	223	1017	440		12.9	22.1	21	15.5	17.9
KG361	37	35.7986	-105.777	3479.1	-0.7	6.8	17	8.1	-11	-4.8	5.2	-2.1	-5.9	1	11.1	3	2.3	11.8	-6.1	17.9		248	224	300	219	991	432		12.6	21.9	20.9	15.2	17.7
KG362	37	35.7978	-105.777	3510.8	-0.9	6.6	16.8	7.9	-11.1	-4.9	5.1	-2.2	-6	0.8	10.9	2.9	2.2	11.6	-6.2	17.8		252	227	302	221	1002	436		12.7	22	20.9	15.3	17.7
KG363a	37	35.798	-105.777	3497	-0.8	6.7	16.8	8	-11.1	-4.8	5.1	-2.1	-5.9	0.9	11	2.9	2.2	11.7	-6.1	17.8		250	226	301	220	997	434		12.7	22	20.9	15.2	17.7
KG364	37	35.7975	-105.777	3519	-0.9	6.5	16.7	7.8	-11.1	-4.9	5	-2.2	-6	0.8	10.9	2.8	2.1	11.6	-6.2	17.8		253	228	303	221	1005	436		12.7	22	21	15.3	17.8
KG365	37	35.7987	-105.774	3553	-1.1	6.3	16.5	7.6	-11.2	-5	4.9	-2.3	-6.2	0.7	10.7	2.7	2	11.4	-6.3	17.7		257	231	306	223	1018	442		13	22.1	21	15.5	17.9
KG366	37	35.7967	-105.776	3557.2	-1.1	6.3	16.5	7.6	-11.2	-5	4.9	-2.3	-6.2	0.6	10.7	2.7	2	11.4	-6.3	17.7		257	232	306	224	1019	441		12.9	22.1	21	15.5	17.9
KG367	37	35.7966	-105.775	3572.3	-1.2	6.2	16.4	7.5	-11.2	-5.1	4.9	-2.3	-6.2	0.6	10.6	2.6	1.9	11.3	-6.4	17.7		259	233	307	224	1024	443		13	22.1	21.1	15.5	17.9
Tmax_[sp,sm,at,wt] = maximum temperature by season (sp = spring; sm = summer; at = autumn; wt = winter)
Tmin_[sp,sm,at,wt] = minimum temperature by season
Tave_[sp,sm,at,wt] = average temperature by season
MAT = mean annual temperature
MWMT = mean temperature of the warmest month
MCMT = mean temperature of the coldest month
TD = temperature difference (MWMT - MCMT)
PPT_[sp,sm,at,wt] = total precipitation by season
MAP = mean annual precipitation
MSP = May to September total precipitation
Rad_[sp,sm,at,wt] = solar radiation by season
MAR = mean annual radiation

## Sheet: Table S4
Table S4. Summary results for redundancy analysis (RDA) performed on six American pika lineages. See Table S1 for lineage definitions and Table S3 for variable definitions. Bolded axis p-values indicate axes retained for outlier detection.
Lineage	Category	Variables	r2	r2adjusted	% variation explained by axis				ANOVA - model				ANOVA - axis			Outlier loci	Unique outliers
					RDA1	RDA2	RDA3		df	F	p		pRDA1	pRDA2	pRDA3
NRM	Temperature	Tmax_wt, Tmin_sm, TD	0.0614254	0.024106	39.28	31	29.72		3	1.6319	0.001		0.008991	0.027972	0.013986	176	170
	Precipitation	PPT_sp, PPT_sm	0.0347096	0.00934676	59.58	40.42	-		2	1.3618	0.01		0.02198	0.17183	-	59	59
	Radiation	Rad_wt, Rad_sp	0.0381032	0.0128818	60.16	39.84	-		2	1.5005	0.002		0.006993	0.095904	-	58	58
CRM	Temperature	Tmax_sp, Tmin_wt, TD	0.055111	0.0175248	44.26	30.93	24.81		3	1.4574	0.001		0.006993	0.081918	0.197802	35	35
	Precipitation	PPT_sp, PPT_sm	0.0308178	0.00536234	55.17	44.83	-		2	1.2074	0.039		0.07193	0.1968	-	76	76
	Radiation	Rad_wt, Rad_sp, Rad_sm	0.0485856	0.0106419	41.98	32.22	25.8		3	1.2758	0.004		0.03896	0.15285	0.46553	52	52
SRM	Temperature	Tmin_wt, MWMT	0.056292	0.0154798	54.74	45.26	-		2	1.3683	0.0037		0.028	0.05809	-	96	96
	Precipitation	PPT_wt, PPT_sm	0.0574786	0.0167473	52.05	47.95	-		2	1.3989	0.0023		0.0369	0.0289	-	175	171
	Radiation	Rad_sp, MAR	0.05031	0.00908995	52.93	47.07	-		2	1.2148	0.0316		0.1197	0.1444	-	83	83
CSC	Temperature	Tmax_sp, Tmin_wt, Tmin_sm, TD	0.0818159	0.0307381	39	26.43	17.63		4	1.5875	0.000999		0.000999	0.000999	0.324675	142	142
	Precipitation	PPT_sp, PPT_sm	0.04272	0.0167857	64.31	35.69	-		2	1.6315	0.000999		0.000999	0.058941	-	60	60
	Radiation	Rad_wt, Rad_sp	0.0419704	0.016001	54.78	45.22	-		2	1.6014	0.000999		0.000999	0.001998	-	134	133
SN	Temperature	Tmax_sp, Tmin_sp, TD	0.0869461	0.0295858	42	35.23	22.77		3	1.5	0.001998		0.01199	0.02897	0.35365	389	387
	Precipitation	PPT_wt, PPT_sm	0.0570273	0.0182973	61.67	38.33	-		2	1.4584	0.0009		0.01099	0.17083	-	213	213
	Radiation	Rad_sp, Rad_sm	0.061199	0.022741	57.71	42.29	-		2	1.5723	0.000999		0.007992	0.034965	-	474	468
CU	Temperature	Tmax_wt, Tmin_at, TD	0.164991	0.0640431	51.99	26.8	21.2		3	1.5969	0.0009		0.00999	0.17483	0.3965	61	61
	Precipitation	PPT_sm, MSP	0.119002	0.0510511	66.6	33.4	-		2	1.7039	0.003996		0.005994	0.148851	-	48	48
	Radiation	Rad_sm, Rad_at	0.0878992	0.0160599	53.38	46.62	-		2	1.2135	0.0979		0.2328	0.1968	-	156	156

## Sheet: Table S5
Table S5. Outlier loci detected using LMMs for the NRM lineage.
Category	Locus	Variable	r2marginal	r2conditional	p	padjust
Temperature	NC_050536.1_28241383_1973101	Tmax_wt	0.285728	0.296936	0.000804247	0.0460328
	NC_050536.1_62188712_2049750	Tmax_wt	0.212273	0.212273	0.000121154	0.0167192
	NC_050536.1_86936396_2101977	Tmax_wt	0.181754	0.198866	0.000257715	0.0237098
	NC_050537.1_29492456_501880	Tmax_wt	0.120454	0.312677	0.000865271	0.0460328
	NC_050538.1_265614_2936233	Tmax_wt	0.269435	0.378468	0.000961179	0.0466056
	NC_050538.1_3396699_2943789	Tmax_wt	0.293562	0.319231	0.00101316	0.0466056
	NC_050540.1_17486436_4981819	Tmax_wt	0.326191	0.385582	0.000875623	0.0460328
	NC_050541.1_1594579_4732093	Tmax_wt	0.202275	0.22313	0.000489044	0.0354317
	NC_050541.1_13683360_4771670	Tmax_wt	0.19095	0.19564	0.000680223	0.0429124
	NC_050541.1_34165186_4828965	Tmax_wt	0.205417	0.217085	3.2782e-05	0.00623078
	NC_050542.1_5818670_1396449	Tmax_wt	0.280595	0.435636	0.000136309	0.0177042
	NC_050542.1_102118925_1587220	Tmax_wt	0.290664	0.290664	4.06287e-07	0.00044854
	NC_050547.1_10474337_4018688	Tmax_wt	0.638916	0.640122	3.62589e-17	8.00597e-14
	NC_050547.1_11158963_4019683	Tmax_wt	0.296804	0.318354	2.5089e-06	0.00145827
	NC_050547.1_11158964_4019683	Tmax_wt	0.266196	0.295376	8.50643e-06	0.00268317
	NC_050547.1_11158988_4019683	Tmax_wt	0.264844	0.292066	1.14708e-05	0.00316594
	NC_050547.1_11158990_4019683	Tmax_wt	0.264756	0.284652	2.08908e-05	0.00461269
	NC_050547.1_64771132_4136612	Tmax_wt	0.270403	0.270403	0.0004406	0.0354317
	NC_050547.1_133312458_4262295	Tmax_wt	0.271212	0.328801	3.33273e-06	0.00147173
	NC_050547.1_136564114_4268300	Tmax_wt	0.327867	0.34609	2.64179e-06	0.00145827
	NC_050547.1_140347775_4276933	Tmax_wt	0.172826	0.172826	0.000931189	0.0466056
	NC_050547.1_140546306_4277229	Tmax_wt	0.206543	0.345865	3.38629e-05	0.00623078
	NC_050548.1_34765260_2718741	Tmax_wt	0.215836	0.21842	0.000770834	0.0460328
	NC_050548.1_109234654_2873624	Tmax_wt	0.131854	0.267602	0.000982171	0.0466056
	NC_050549.1_14206971_4511008	Tmax_wt	0.175363	0.384591	0.000153609	0.0188427
	NC_050549.1_100287705_4675814	Tmax_wt	0.146557	0.146557	0.00047892	0.0354317
	NC_050551.1_7593677_3500967	Tmax_wt	0.154019	0.162962	0.00114217	0.0494495
	NC_050551.1_54344366_3611065	Tmax_wt	0.17765	0.319814	0.000827229	0.0460328
	NC_050551.1_67510124_3639501	Tmax_wt	0.165472	0.165472	0.000230055	0.0230892
	NC_050552.1_66220766_2321046	Tmax_wt	0.145504	0.450139	0.000871148	0.0460328
	NC_050553.1_55977300_272037	Tmax_wt	0.31414	0.37915	0.00109485	0.0493342
	NC_050553.1_69408172_305279	Tmax_wt	0.153168	0.367796	0.000539843	0.0372492
	NC_050553.1_69408231_305279	Tmax_wt	0.152569	0.367263	0.000563473	0.0377015
	NC_050554.1_5599863_1736235	Tmax_wt	0.169373	0.288025	0.000186606	0.0196203
	NC_050555.1_4158147_1228681	Tmax_wt	0.1198	0.344025	0.0009195	0.0466056
	NC_050556.1_24320282_1382552	Tmax_wt	0.271656	0.277706	0.000116588	0.0167192
	NC_050556.1_24320518_1382552	Tmax_wt	0.143872	0.143872	0.000992305	0.0466056
	NC_050556.1_24320539_1382552	Tmax_wt	0.153849	0.193735	0.000452105	0.0354317
	NC_050556.1_24595038_1383109	Tmax_wt	0.159236	0.196099	0.000835895	0.0460328
	NC_050558.1_12666352_769532	Tmax_wt	0.215197	0.30823	0.000678486	0.0429124
	NC_050559.1_12206413_654835	Tmax_wt	0.236169	0.236169	5.83871e-06	0.00214865
	NC_050560.1_14160570_3347038	Tmax_wt	0.116249	0.436015	0.00111717	0.0493342
	NC_050561.1_3398930_3186365	Tmax_wt	0.256033	0.270337	0.000497456	0.0354317
	NC_050561.1_52429611_3311107	Tmax_wt	0.219325	0.331516	7.2784e-05	0.0114791
	NC_050562.1_211346_3788414	Tmax_wt	0.148901	0.305008	0.000469691	0.0354317
	NC_050562.1_417683_3789004	Tmax_wt	0.190929	0.331471	4.41689e-05	0.00750191
	NC_050563.1_30967677_2611485	Tmax_wt	0.222065	0.279301	2.05795e-05	0.00461269
	NC_050564.1_1474610_1643007	Tmax_wt	0.237576	0.29242	0.000242215	0.0232527
	NC_050564.1_1474613_1643007	Tmax_wt	0.242443	0.2952	0.000170809	0.0196203
	NC_050565.1_2490205_317727	Tmax_wt	0.200936	0.285233	0.000469638	0.0354317
	NC_050566.1_3143308_3121245	Tmax_wt	0.178465	0.198407	0.00018641	0.0196203
	NC_050536.1_81249198_2091057	Tmin_sm	0.218841	0.559279	2.44964e-05	0.00416062
	NC_050536.1_81249226_2091056	Tmin_sm	0.238542	0.329605	2.2283e-05	0.00410007
	NC_050536.1_112548329_2166408	Tmin_sm	0.424832	0.447002	1.10649e-07	0.000122157
	NC_050537.1_24301302_491801	Tmin_sm	0.212352	0.212352	0.000315962	0.0240567
	NC_050537.1_77760184_608896	Tmin_sm	0.204606	0.204606	3.9111e-05	0.00486559
	NC_050539.1_34720685_2486413	Tmin_sm	0.326622	0.436167	2.56475e-06	0.000707872
	NC_050540.1_17486436_4981819	Tmin_sm	0.326191	0.385582	2.0298e-06	0.000694391
	NC_050542.1_1162430_1387030	Tmin_sm	0.212634	0.225918	4.18688e-05	0.00486559
	NC_050542.1_10765481_1404906	Tmin_sm	0.40733	0.40733	4.10332e-05	0.00486559
	NC_050542.1_10765494_1404906	Tmin_sm	0.40733	0.40733	4.10332e-05	0.00486559
	NC_050542.1_10765524_1404906	Tmin_sm	0.398776	0.398776	3.07755e-05	0.00485374
	NC_050544.1_40094717_93756	Tmin_sm	0.280612	0.282383	0.000580657	0.0413577
	NC_050547.1_403540_3992287	Tmin_sm	0.278904	0.278904	1.01598e-06	0.000448655
	NC_050547.1_10474337_4018688	Tmin_sm	0.638916	0.640122	8.98035e-07	0.000448655
	NC_050547.1_11158963_4019683	Tmin_sm	0.296804	0.318354	7.24179e-05	0.00799494
	NC_050547.1_11158964_4019683	Tmin_sm	0.266196	0.295376	0.000303658	0.0239456
	NC_050547.1_11158988_4019683	Tmin_sm	0.264844	0.292066	0.000226135	0.0184928
	NC_050547.1_11158990_4019683	Tmin_sm	0.264756	0.284652	0.000101514	0.00933933
	NC_050547.1_64771132_4136612	Tmin_sm	0.270403	0.270403	3.77165e-05	0.00486559
	NC_050548.1_12225104_2652512	Tmin_sm	0.255617	0.286733	7.56901e-06	0.00167124
	NC_050548.1_15053734_2661015	Tmin_sm	0.195768	0.195768	0.000630532	0.0435067
	NC_050548.1_58750209_2773214	Tmin_sm	0.309679	0.309679	2.20142e-06	0.000694391
	NC_050549.1_42514887_4574911	Tmin_sm	0.513716	0.513716	2.7703e-10	6.11682e-07
	NC_050550.1_27766501_1049265	Tmin_sm	0.350101	0.418003	2.13254e-05	0.00410007
	NC_050551.1_31765857_3560793	Tmin_sm	0.196388	0.376958	0.000494156	0.0363699
	NC_050553.1_26022614_201248	Tmin_sm	0.274267	0.360157	5.74914e-06	0.00141045
	NC_050553.1_55977300_272037	Tmin_sm	0.31414	0.37915	7.63301e-07	0.000448655
	NC_050556.1_21941212_1377683	Tmin_sm	0.201841	0.201841	8.90608e-05	0.00893846
	NC_050563.1_31126318_2611814	Tmin_sm	0.275663	0.275663	0.000205232	0.017429
	NC_050563.1_31126337_2611814	Tmin_sm	0.334874	0.334874	9.52402e-05	0.00914306
	NC_050563.1_31126355_2611814	Tmin_sm	0.334127	0.334127	8.57244e-05	0.00893846
	NC_050565.1_2046077_316209	Tmin_sm	0.215852	0.438553	0.000154864	0.0136776
	NC_050536.1_28241383_1973101	TD	0.285728	0.296936	1.71017e-05	0.0175693
	NC_050542.1_12509626_1409603	TD	0.230935	0.372116	1.75152e-05	0.0175693
	NC_050547.1_36701297_4080804	TD	0.195429	0.285114	6.24293e-05	0.0275688
	NC_050551.1_39557811_3577776	TD	0.216599	0.449733	0.000120773	0.0444445
	NC_050553.1_29504457_210899	TD	0.217694	0.431358	3.83287e-05	0.0211574
	NC_050556.1_24320282_1382552	TD	0.271656	0.277706	2.38714e-05	0.0175693
Precipitation	NC_050550.1_47983353_1086313	PPT_sp	0.169692	0.387608	7.71134e-05	0.0283777
	NC_050550.1_47983356_1086313	PPT_sp	0.169692	0.387608	7.71134e-05	0.0283777
	NC_050550.1_47983369_1086313	PPT_sp	0.169692	0.387608	7.71134e-05	0.0283777
	NC_050550.1_47983371_1086313	PPT_sp	0.169692	0.387608	7.71134e-05	0.0283777
	NC_050550.1_47983385_1086313	PPT_sp	0.169692	0.387608	7.71134e-05	0.0283777
	NC_050550.1_47983424_1086313	PPT_sp	0.158954	0.371591	0.000144462	0.0354412
	NC_050550.1_47983425_1086313	PPT_sp	0.158954	0.371591	0.000144462	0.0354412
	NC_050551.1_39557811_3577776	PPT_sp	0.236922	0.346128	3.88935e-05	0.0283777
	NC_050561.1_2538434_3184012	PPT_sp	0.185985	0.185985	0.000132096	0.0354412
	NC_050536.1_28241383_1973101	PPT_sm	0.176367	0.237873	0.000512407	0.0347428
	NC_050536.1_62188712_2049750	PPT_sm	0.251193	0.251193	2.22136e-05	0.00791663
	NC_050536.1_69818070_2068238	PPT_sm	0.167998	0.367659	0.000308107	0.0260333
	NC_050538.1_3396699_2943789	PPT_sm	0.42584	0.42584	7.74125e-10	1.70927e-06
	NC_050541.1_1384892_4731675	PPT_sm	0.19344	0.19344	0.000288965	0.0260333
	NC_050541.1_1384907_4731675	PPT_sm	0.222999	0.322455	0.000238558	0.0246566
	NC_050541.1_22918398_4797562	PPT_sm	0.180037	0.180037	8.6754e-05	0.0127702
	NC_050541.1_23502008_4799655	PPT_sm	0.130098	0.238524	0.000834992	0.0498287
	NC_050541.1_34165186_4828965	PPT_sm	0.184708	0.184708	6.76893e-05	0.0106756
	NC_050542.1_9477885_1402332	PPT_sm	0.260254	0.471908	6.24188e-07	0.000459402
	NC_050542.1_9477910_1402332	PPT_sm	0.260254	0.471908	6.24188e-07	0.000459402
	NC_050542.1_10765481_1404906	PPT_sm	0.260522	0.45628	0.000117663	0.0151333
	NC_050542.1_10765494_1404906	PPT_sm	0.260522	0.45628	0.000117663	0.0151333
	NC_050542.1_10765524_1404906	PPT_sm	0.265277	0.441741	0.000296923	0.0260333
	NC_050542.1_12509626_1409603	PPT_sm	0.235814	0.266614	3.63929e-05	0.00877219
	NC_050542.1_13230355_1411343	PPT_sm	0.179153	0.179153	0.00012337	0.0151333
	NC_050544.1_40094697_93756	PPT_sm	0.221608	0.296281	0.000245673	0.0246566
	NC_050544.1_40094717_93756	PPT_sm	0.178898	0.223283	0.000330133	0.0260333
	NC_050547.1_10474337_4018688	PPT_sm	0.208163	0.317997	4.63311e-05	0.00929993
	NC_050547.1_11158963_4019683	PPT_sm	0.145401	0.201005	0.000519254	0.0347428
	NC_050547.1_11158964_4019683	PPT_sm	0.137318	0.193891	0.000702162	0.0442964
	NC_050547.1_17856684_4034916	PPT_sm	0.273384	0.273384	3.60465e-06	0.00159181
	NC_050547.1_133312458_4262295	PPT_sm	0.190954	0.239434	6.34659e-05	0.0106756
	NC_050548.1_5117129_2630123	PPT_sm	0.174919	0.324094	0.000319099	0.0260333
	NC_050548.1_123715275_2908701	PPT_sm	0.155006	0.196161	0.000733339	0.0449781
	NC_050549.1_14206971_4511008	PPT_sm	0.112782	0.431674	0.00054685	0.0355131
	NC_050552.1_66220766_2321046	PPT_sm	0.231702	0.403759	2.09341e-06	0.00115556
	NC_050552.1_66221076_2321046	PPT_sm	0.144803	0.332071	0.000276009	0.0260333
	NC_050553.1_22538150_191656	PPT_sm	0.134798	0.449066	0.000493101	0.0347428
	NC_050556.1_24595038_1383109	PPT_sm	0.147883	0.162982	0.000498978	0.0347428
	NC_050556.1_25325855_1384496	PPT_sm	0.171186	0.325228	0.000235666	0.0246566
	NC_050556.1_25325904_1384496	PPT_sm	0.180871	0.328849	0.000178357	0.020727
	NC_050558.1_2104853_739426	PPT_sm	0.184605	0.288915	3.97291e-05	0.00877219
	NC_050559.1_12206413_654835	PPT_sm	0.204057	0.220663	2.83123e-05	0.00791663
	NC_050561.1_12046916_3207941	PPT_sm	0.160584	0.180064	0.000363424	0.0276703
	NC_050565.1_2490205_317727	PPT_sm	0.238916	0.403591	2.86834e-05	0.00791663
	NC_050565.1_2490207_317727	PPT_sm	0.211791	0.394652	5.33061e-05	0.00980832
Radiation	NC_050536.1_62188712_2049750	Rad_wt	0.217466	0.219313	1.99902e-05	0.00427435
	NC_050536.1_86936396_2101977	Rad_wt	0.160265	0.207269	0.000237523	0.0172221
	NC_050536.1_112548329_2166408	Rad_wt	0.421379	0.421379	1.32201e-08	1.17361e-05
	NC_050538.1_3396699_2943789	Rad_wt	0.356821	0.364795	7.88662e-09	1.17361e-05
	NC_050540.1_1845383_4934702	Rad_wt	0.247932	0.268658	0.000289231	0.0182463
	NC_050541.1_1384907_4731675	Rad_wt	0.200453	0.272584	2.93575e-05	0.00465518
	NC_050542.1_5818670_1396449	Rad_wt	0.163698	0.304007	0.000226818	0.0172221
	NC_050542.1_7054441_1398759	Rad_wt	0.198092	0.198092	5.40632e-05	0.00746072
	NC_050542.1_9477885_1402332	Rad_wt	0.238271	0.423005	0.000220826	0.0172221
	NC_050542.1_9477910_1402332	Rad_wt	0.238271	0.423005	0.000220826	0.0172221
	NC_050542.1_10765481_1404906	Rad_wt	0.314827	0.433171	2.26912e-08	1.17361e-05
	NC_050542.1_10765494_1404906	Rad_wt	0.314827	0.433171	2.26912e-08	1.17361e-05
	NC_050542.1_10765524_1404906	Rad_wt	0.316906	0.419664	2.65762e-08	1.17361e-05
	NC_050542.1_39147205_1462728	Rad_wt	0.166721	0.197048	0.000243343	0.0172221
	NC_050544.1_40094697_93756	Rad_wt	0.212843	0.299283	3.13277e-05	0.00465518
	NC_050544.1_40094717_93756	Rad_wt	0.144065	0.175538	0.000809755	0.0436082
	NC_050545.1_27221457_3743121	Rad_wt	0.196878	0.196878	0.000270598	0.0175729
	NC_050547.1_10474337_4018688	Rad_wt	0.282493	0.396121	7.59895e-06	0.00239693
	NC_050547.1_17856684_4034916	Rad_wt	0.217728	0.217728	1.28092e-05	0.00353534
	NC_050547.1_29948955_4062094	Rad_wt	0.192982	0.325698	8.35766e-05	0.00911259
	NC_050547.1_133312458_4262295	Rad_wt	0.20831	0.255321	2.12943e-05	0.00427435
	NC_050547.1_136564114_4268300	Rad_wt	0.1763	0.324826	0.000114592	0.0115008
	NC_050547.1_140347775_4276933	Rad_wt	0.169302	0.195159	0.000212742	0.0172221
	NC_050547.1_140347786_4276933	Rad_wt	0.191551	0.201726	5.85754e-05	0.00760792
	NC_050548.1_7772835_2637434	Rad_wt	0.196653	0.248418	0.000179783	0.01654
	NC_050548.1_123715275_2908701	Rad_wt	0.15276	0.200902	0.00058423	0.0330764
	NC_050548.1_123978065_2909156	Rad_wt	0.113158	0.389553	0.000942079	0.0483747
	NC_050549.1_42514887_4574911	Rad_wt	0.297092	0.493132	0.000270004	0.0175729
	NC_050549.1_59995327_4608088	Rad_wt	0.162477	0.199159	0.000866232	0.0455391
	NC_050550.1_27766501_1049265	Rad_wt	0.237833	0.256318	0.000550276	0.031974
	NC_050552.1_82141838_2361769	Rad_wt	0.151293	0.490482	0.000507292	0.030273
	NC_050553.1_22538150_191656	Rad_wt	0.14893	0.411178	8.03641e-05	0.00911259
	NC_050553.1_67184826_299712	Rad_wt	0.158201	0.158201	0.000249596	0.0172221
	NC_050553.1_71580228_309322	Rad_wt	0.123379	0.570918	8.66686e-05	0.00911259
	NC_050556.1_16423727_1360677	Rad_wt	0.192115	0.256312	0.000130865	0.0125631
	NC_050556.1_17791632_1364729	Rad_wt	0.154569	0.154569	0.000636331	0.0351255
	NC_050556.1_25325855_1384496	Rad_wt	0.143617	0.292716	0.000373744	0.022923
	NC_050556.1_25325904_1384496	Rad_wt	0.15882	0.29729	0.000191529	0.0169159
	NC_050558.1_2104853_739426	Rad_wt	0.195124	0.306579	7.98905e-05	0.00911259
	NC_050561.1_2538434_3184012	Rad_wt	0.245164	0.245164	3.16249e-05	0.00465518
	NC_050561.1_52429611_3311107	Rad_wt	0.200727	0.365172	1.85995e-05	0.00427435
	NC_050565.1_2490205_317727	Rad_wt	0.227088	0.416849	3.91399e-06	0.00144035
	NC_050565.1_2490207_317727	Rad_wt	0.184682	0.404708	2.93229e-05	0.00465518
	NC_050536.1_112548329_2166408	Rad_sp	0.421379	0.421379	1.38358e-08	3.05495e-05
	NC_050537.1_24301302_491801	Rad_sp	0.292454	0.308168	1.63328e-06	0.00120209
	NC_050537.1_77760184_608896	Rad_sp	0.209131	0.209131	0.000416975	0.0400296
	NC_050538.1_3396699_2943789	Rad_sp	0.356821	0.364795	0.000166084	0.026848
	NC_050540.1_1845383_4934702	Rad_sp	0.247932	0.268658	7.69977e-06	0.00425027
	NC_050545.1_27221457_3743121	Rad_sp	0.196878	0.196878	0.000301513	0.0302609
	NC_050548.1_7772835_2637434	Rad_sp	0.196653	0.248418	0.000546972	0.0483086
	NC_050548.1_7772836_2637434	Rad_sp	0.166329	0.197656	0.00026374	0.0277304
	NC_050548.1_58750209_2773214	Rad_sp	0.201468	0.22904	4.96294e-05	0.0109582
	NC_050548.1_82185002_2815195	Rad_sp	0.164152	0.299394	0.000192617	0.026848
	NC_050549.1_42514887_4574911	Rad_sp	0.297092	0.493132	7.98543e-08	8.81591e-05
	NC_050550.1_27766501_1049265	Rad_sp	0.237833	0.256318	1.82239e-05	0.00670639
	NC_050550.1_57390913_1102823	Rad_sp	0.148831	0.157141	0.000437558	0.0402554
	NC_050552.1_66220766_2321046	Rad_sp	0.156891	0.430019	0.000198251	0.026848
	NC_050552.1_66221076_2321046	Rad_sp	0.160013	0.333423	0.000200076	0.026848
	NC_050552.1_82141838_2361769	Rad_sp	0.151293	0.490482	0.000252033	0.0277304
	NC_050557.1_4768067_700311	Rad_sp	0.193426	0.193426	9.45363e-05	0.0173947
	NC_050560.1_69558498_3461217	Rad_sp	0.18239	0.324157	0.000231029	0.026848
	NC_050561.1_2538434_3184012	Rad_sp	0.245164	0.245164	4.47825e-05	0.0109582
	NC_050563.1_31126337_2611814	Rad_sp	0.173489	0.173489	0.000215019	0.026848
	NC_050563.1_31126355_2611814	Rad_sp	0.171013	0.171013	0.000230034	0.026848
	NC_050564.1_668005_1641191	Rad_sp	0.179241	0.45389	2.91071e-05	0.00803355
	NC_050564.1_668050_1641191	Rad_sp	0.190095	0.447335	2.39708e-05	0.00756107
	NC_050564.1_1197970_1642030	Rad_sp	0.114767	0.64088	5.84348e-05	0.0117295
	NC_050565.1_2046077_316209	Rad_sp	0.209876	0.37333	1.37679e-05	0.00607989

## Sheet: Table S6
Table S6. Outlier loci detected using LMMs for the CRM lineage.
Category	Locus	Variable	r2marginal	r2conditional	p	padjust
Temperature	NC_050536.1_13032794_1943468	Tmin_wt	0.321555	0.577591	9.86863e-06	0.00897717
	NC_050536.1_13033154_1943468	Tmin_wt	0.380408	0.534122	2.55386e-06	0.00348474
	NC_050548.1_9247338_2642291	Tmin_wt	0.383953	0.453243	9.82925e-07	0.0026824
	NC_050552.1_90184766_2385998	Tmin_wt	0.289793	0.314219	7.05834e-05	0.0481555
	NC_050537.1_7383726_447839	TD	0.224869	0.279695	0.000155287	0.0353149
	NC_050537.1_64355358_578014	TD	0.393563	0.433469	6.1394e-05	0.0330867
	NC_050539.1_5850175_2416286	TD	0.21805	0.300028	4.33338e-05	0.0295645
	NC_050539.1_5850176_2416286	TD	0.20333	0.357146	0.000131195	0.0353149
	NC_050541.1_7120378_4750476	TD	0.231896	0.250486	2.62675e-05	0.0295645
	NC_050542.1_8842716_1401193	TD	0.207246	0.28498	0.000252362	0.0459131
	NC_050545.1_16814229_3717626	TD	0.130762	0.747145	0.000130943	0.0353149
	NC_050546.1_30091813_948616	TD	0.297502	0.328546	0.000151346	0.0353149
	NC_050547.1_28120205_4056568	TD	0.265316	0.265316	0.000187971	0.0394594
	NC_050547.1_74077968_4152387	TD	0.232271	0.27669	0.000143099	0.0353149
	NC_050551.1_53198089_3608166	TD	0.23179	0.297377	3.3413e-05	0.0295645
	NC_050554.1_14249415_1763794	TD	0.184607	0.414831	0.000219279	0.0427437
	NC_050562.1_1317257_3791744	TD	0.225746	0.285567	2.79629e-05	0.0295645
	NC_050562.1_19512945_3837881	TD	0.240507	0.371089	7.27447e-05	0.0330867
	NC_050563.1_331291_2540270	TD	0.240546	0.271248	0.000150195	0.0353149
Precipitation	NC_050550.1_83927848_1155908	PPT_sp	0.316228	0.342468	1.67616e-07	0.000228712
	NC_050560.1_38952184_3399756	PPT_sp	0.216493	0.216493	1.10578e-05	0.0100589
	NC_050562.1_38339522_3896895	PPT_sp	0.368794	0.424789	3.91626e-08	0.000106875
	NC_050537.1_64355358_578014	PPT_sm	0.215903	0.320888	0.000108538	0.0246834
	NC_050539.1_17096659_2449153	PPT_sm	0.262157	0.371242	4.84615e-06	0.00235078
	NC_050541.1_33603152_4827864	PPT_sm	0.273905	0.537907	1.61305e-05	0.00489112
	NC_050542.1_8842716_1401193	PPT_sm	0.240921	0.372806	1.41382e-05	0.00482291
	NC_050544.1_45916002_107945	PPT_sm	0.300331	0.458581	1.00854e-06	0.00137615
	NC_050545.1_41958209_3778813	PPT_sm	0.211412	0.368066	4.01059e-05	0.0109449
	NC_050545.1_41958223_3778813	PPT_sm	0.191688	0.313706	0.000102922	0.0246834
	NC_050548.1_9247338_2642291	PPT_sm	0.38017	0.528511	1.12265e-08	3.06371e-05
	NC_050552.1_90184766_2385998	PPT_sm	0.245534	0.375721	9.14729e-06	0.00356614
	NC_050555.1_33472357_1304802	PPT_sm	0.389471	0.389471	5.16844e-06	0.00235078
	NC_050555.1_33472396_1304802	PPT_sm	0.345863	0.35108	2.80137e-06	0.00227982
	NC_050555.1_33472713_1304802	PPT_sm	0.35501	0.391982	3.34162e-06	0.00227982
	NC_050565.1_7140396_332302	PPT_sm	0.258172	0.403213	0.000198411	0.041651
Radiation	NC_050536.1_13032794_1943468	Rad_wt	0.300145	0.590865	1.10523e-05	0.00754044
	NC_050536.1_13033154_1943468	Rad_wt	0.322989	0.54399	6.68861e-06	0.00608441
	NC_050536.1_105375338_2142489	Rad_wt	0.19747	0.61648	0.000151371	0.0375953
	NC_050537.1_53791552_557409	Rad_wt	0.219089	0.483901	7.62086e-05	0.0297105
	NC_050539.1_14729421_2443997	Rad_wt	0.224242	0.656875	4.36153e-05	0.0238052
	NC_050547.1_125442726_4246998	Rad_wt	0.213065	0.345487	0.000151539	0.0375953
	NC_050550.1_83927848_1155908	Rad_wt	0.335855	0.348405	1.7218e-06	0.0046988
	NC_050554.1_45904525_1847958	Rad_wt	0.26831	0.313324	3.62711e-06	0.00494919
	NC_050562.1_38339522_3896895	Rad_wt	0.349548	0.442809	5.33994e-05	0.0242878
	NC_050564.1_29578392_1714891	Rad_wt	0.179839	0.179839	0.000106659	0.0363841
	NC_050565.1_15594903_359355	Rad_wt	0.182925	0.525093	0.000141754	0.0375953
	NC_050536.1_677986_1913730	Rad_sp	0.234259	0.501994	6.53903e-05	0.0254929
	NC_050536.1_678034_1913730	Rad_sp	0.236051	0.505783	5.95194e-05	0.0254929
	NC_050536.1_105375338_2142489	Rad_sp	0.19747	0.61648	0.0001875	0.0345364
	NC_050537.1_53791552_557409	Rad_sp	0.219089	0.483901	0.000269159	0.0459085
	NC_050539.1_14729421_2443997	Rad_sp	0.224242	0.656875	2.23694e-05	0.0203487
	NC_050541.1_7120378_4750476	Rad_sp	0.231434	0.330898	0.00018983	0.0345364
	NC_050543.1_10216283_4341626	Rad_sp	0.182793	0.193044	0.000118811	0.0321328
	NC_050545.1_16814229_3717626	Rad_sp	0.134443	0.783484	9.0389e-05	0.030834
	NC_050545.1_37184774_3765591	Rad_sp	0.284161	0.284161	1.49177e-05	0.0203487
	NC_050546.1_19788602_928438	Rad_sp	0.232556	0.690396	1.07727e-05	0.0203487
	NC_050547.1_74077968_4152387	Rad_sp	0.208191	0.208191	0.0001115	0.0321328
	NC_050550.1_40729734_1072855	Rad_sp	0.214596	0.222278	5.35448e-05	0.0254929
	NC_050554.1_43075558_1838710	Rad_sp	0.193234	0.256563	0.000186084	0.0345364
	NC_050554.1_45904525_1847958	Rad_sp	0.26831	0.313324	3.82711e-05	0.0254929
	NC_050564.1_9774330_1664253	Rad_sp	0.211146	0.317058	0.000181985	0.0345364
	NC_050567.1_9569676_1899009	Rad_sp	0.203522	0.203522	0.00012952	0.0321328
	NC_050536.1_105375338_2142489	Rad_sm	0.19747	0.61648	0.000103807	0.0320218
	NC_050537.1_53791552_557409	Rad_sm	0.219089	0.483901	0.000182	0.0395257
	NC_050537.1_71342451_592612	Rad_sm	0.21699	0.30807	0.000102096	0.0320218
	NC_050539.1_14729421_2443997	Rad_sm	0.224242	0.656875	6.38756e-05	0.0320218
	NC_050541.1_7120378_4750476	Rad_sm	0.231434	0.330898	2.30096e-05	0.0313967
	NC_050544.1_53142461_124650	Rad_sm	0.174244	0.174244	0.000223032	0.0434754
	NC_050545.1_16814229_3717626	Rad_sm	0.134443	0.783484	0.000188286	0.0395257
	NC_050546.1_19788602_928438	Rad_sm	0.232556	0.690396	0.000270543	0.0461445
	NC_050546.1_30091813_948616	Rad_sm	0.286345	0.464359	0.000105605	0.0320218
	NC_050547.1_74077968_4152387	Rad_sm	0.208191	0.208191	4.77719e-05	0.0320218
	NC_050549.1_643693_4485476	Rad_sm	0.194131	0.415232	0.00026881	0.0461445
	NC_050550.1_83927848_1155908	Rad_sm	0.335855	0.348405	3.76274e-06	0.0102685
	NC_050554.1_45904525_1847958	Rad_sm	0.26831	0.313324	7.76193e-05	0.0320218
	NC_050560.1_38952184_3399756	Rad_sm	0.207344	0.207344	0.000152966	0.0379494
	NC_050562.1_38339522_3896895	Rad_sm	0.349548	0.442809	9.36147e-05	0.0320218
	NC_050564.1_29578392_1714891	Rad_sm	0.179839	0.179839	0.000145573	0.0379494

## Sheet: Table S7
Table S7. Outlier loci detected using LMMs for the SRM lineage.
Category	Locus	Variable	r2marginal	r2conditional	p	padjust
Temperature	NC_050537.1_48598494_546798	Tmin_wt	0.264716	0.555789	7.45261e-05	0.0264568
	NC_050538.1_26282455_2987868	Tmin_wt	0.246712	0.601508	3.68743e-05	0.016363
	NC_050539.1_1425834_2400485	Tmin_wt	0.377441	0.554572	0.000161317	0.0381783
	NC_050539.1_17096643_2449153	Tmin_wt	0.271932	0.442219	0.000136211	0.0381057
	NC_050540.1_4531884_4943315	Tmin_wt	0.286852	0.433754	0.000137985	0.0381057
	NC_050544.1_124208_313	Tmin_wt	0.328792	0.398691	2.73713e-05	0.0138811
	NC_050544.1_54599834_127624	Tmin_wt	0.570837	0.570837	1.36463e-09	4.84444e-06
	NC_050545.1_42800208_3781296	Tmin_wt	0.320778	0.539659	0.000179899	0.0399151
	NC_050546.1_34040665_959162	Tmin_wt	0.395686	0.416517	1.33924e-06	0.00118857
	NC_050548.1_41088860_2733629	Tmin_wt	0.36094	0.39881	1.53322e-05	0.00987241
	NC_050548.1_82986439_2816882	Tmin_wt	0.265859	0.416093	0.000150276	0.0381057
	NC_050550.1_79376207_1146006	Tmin_wt	0.244163	0.244163	0.000206939	0.0432137
	NC_050551.1_53146913_3608062	Tmin_wt	0.489754	0.656568	8.26568e-09	1.46716e-05
	NC_050551.1_76455710_3659883	Tmin_wt	0.379781	0.536177	1.66858e-05	0.00987241
	NC_050552.1_65105696_2318779	Tmin_wt	0.339655	0.66109	7.73509e-07	0.000915319
	NC_050552.1_65105703_2318779	Tmin_wt	0.290883	0.489881	0.000141542	0.0381057
	NC_050553.1_23397424_194080	Tmin_wt	0.263058	0.649715	5.85806e-05	0.0231068
	NC_050543.1_5169513_4328281	MWMT	0.352946	0.352946	7.66998e-06	0.0136142
	NC_050564.1_1539664_1643326	MWMT	0.343614	0.443743	1.96321e-05	0.0232314
	NC_050568.1_1111420_3902582	MWMT	0.402481	0.45757	1.33329e-06	0.00473317
Precipitation	NC_050539.1_12653439_2438414	PPT_wt	0.262928	0.264452	0.00010851	0.0428013
	NC_050541.1_34165186_4828965	PPT_wt	0.405444	0.534146	2.26452e-06	0.00180192
	NC_050545.1_42800208_3781296	PPT_wt	0.420965	0.420965	2.53791e-06	0.00180192
	NC_050548.1_113909114_2884701	PPT_wt	0.284448	0.693596	3.27448e-05	0.0166063
	NC_050552.1_91546402_2390842	PPT_wt	0.568253	0.568253	4.2628e-06	0.00252215
	NC_050553.1_449988_129691	PPT_wt	0.535891	0.653064	4.43479e-09	1.57435e-05
	NC_050553.1_3509915_140166	PPT_wt	0.221621	0.603718	0.00014061	0.0478618
	NC_050553.1_66726805_298603	PPT_wt	0.480323	0.480323	5.28988e-08	9.38953e-05
	NC_050553.1_66726846_298603	PPT_wt	0.470348	0.470348	9.30501e-08	0.000110109
	NC_050556.1_23729880_1381354	PPT_wt	0.289468	0.289468	4.25031e-05	0.0188607
	NC_050565.1_5451985_326869	PPT_wt	0.287981	0.354009	0.000148304	0.0478618
	NC_050537.1_33875541_511573	PPT_sm	0.5112	0.705833	7.48905e-09	1.32931e-05
	NC_050537.1_48598494_546798	PPT_sm	0.26651	0.57872	9.63969e-05	0.0311099
	NC_050538.1_26282455_2987868	PPT_sm	0.264104	0.641538	1.8096e-05	0.0080301
	NC_050539.1_1425834_2400485	PPT_sm	0.615802	0.615802	5.64459e-11	2.00383e-07
	NC_050539.1_41667350_2498290	PPT_sm	0.290702	0.365536	0.000114057	0.0337418
	NC_050543.1_8026200_4336089	PPT_sm	0.0961012	0.834101	0.000247874	0.0463133
	NC_050543.1_8026205_4336089	PPT_sm	0.0961012	0.834101	0.000247874	0.0463133
	NC_050544.1_124208_313	PPT_sm	0.310769	0.389687	0.000183159	0.0406384
	NC_050544.1_54599834_127624	PPT_sm	0.397921	0.566196	2.91382e-05	0.0105539
	NC_050546.1_34040665_959162	PPT_sm	0.386488	0.420223	5.13127e-06	0.003036
	NC_050547.1_11010557_4019481	PPT_sm	0.525412	0.558436	2.0971e-08	2.48157e-05
	NC_050547.1_146556829_4292886	PPT_sm	0.247602	0.602963	0.000126881	0.0337862
	NC_050551.1_29342671_3555648	PPT_sm	0.294888	0.294888	0.000133241	0.0337862
	NC_050552.1_65105696_2318779	PPT_sm	0.237573	0.634804	0.000199969	0.0417582
	NC_050552.1_84579227_2369533	PPT_sm	0.322201	0.322201	2.97294e-05	0.0105539
	NC_050552.1_91546402_2390842	PPT_sm	0.568253	0.568253	1.18056e-07	0.000104775
	NC_050553.1_70404417_306894	PPT_sm	0.431692	0.505529	4.98179e-06	0.003036
	NC_050561.1_22414221_3229555	PPT_sm	0.403838	0.403838	6.77717e-06	0.00343699
	NC_050566.1_24204083_3168924	PPT_sm	0.256014	0.550388	0.000160547	0.0379962
Radiation	NC_050537.1_33875541_511573	Rad_sp	0.399665	0.71836	1.35764e-07	0.000355026
	NC_050541.1_10755216_4762295	Rad_sp	0.28979	0.504377	5.7692e-05	0.0341344
	NC_050547.1_11010557_4019481	Rad_sp	0.346365	0.60041	2.14527e-05	0.02
	NC_050547.1_42129447_4096910	Rad_sp	0.312472	0.341363	7.9658e-05	0.040398
	NC_050552.1_10057249_2202876	Rad_sp	0.28684	0.28684	9.93071e-05	0.0440675
	NC_050558.1_135477_732038	Rad_sp	0.314666	0.314666	2.97065e-05	0.0210916
	NC_050566.1_24204083_3168924	Rad_sp	0.499429	0.499429	2.00014e-07	0.000355026
	NC_050566.1_26834937_3174595	Rad_sp	0.326093	0.326093	2.25352e-05	0.02

## Sheet: Table S8
Table S8. Outlier loci detected using LMMs for the CSC lineage.
Category	Locus	Variable	r2marginal	r2conditional	p	padjust
Temperature	NC_050536.1_108586515_2151246	Tmax_sp	0.488568	0.555182	8.76092e-06	0.00451479
	NC_050537.1_13701428_462569	Tmax_sp	0.262169	0.262169	0.000153963	0.036134
	NC_050537.1_69623237_587350	Tmax_sp	0.2566	0.257969	0.000184986	0.036134
	NC_050540.1_11879865_4965483	Tmax_sp	0.251275	0.286571	0.00018503	0.036134
	NC_050545.1_12137864_3704872	Tmax_sp	0.539912	0.551061	4.05356e-07	0.000340627
	NC_050546.1_38684424_973892	Tmax_sp	0.261114	0.350788	0.000154732	0.036134
	NC_050547.1_11050841_4019553	Tmax_sp	0.488119	0.488119	2.53489e-07	0.000340627
	NC_050547.1_11050859_4019553	Tmax_sp	0.426233	0.426233	4.98962e-06	0.00308558
	NC_050547.1_11050868_4019553	Tmax_sp	0.482349	0.482349	4.40656e-07	0.000340627
	NC_050548.1_123687508_2908672	Tmax_sp	0.199133	0.199133	0.000133515	0.036134
	NC_050549.1_32284544_4552058	Tmax_sp	0.259277	0.259277	0.000238856	0.0434437
	NC_050552.1_88349297_2380474	Tmax_sp	0.236036	0.236036	0.000186981	0.036134
	NC_050554.1_11214982_1754374	Tmax_sp	0.471395	0.482921	0.000281549	0.0483639
	NC_050560.1_6037865_3329930	Tmax_sp	0.237539	0.292302	3.95756e-05	0.015296
	NC_050561.1_2686420_3184428	Tmax_sp	0.687321	0.73201	9.48716e-15	2.93343e-11
	NC_050561.1_20885206_3226346	Tmax_sp	0.222273	0.262607	0.000155986	0.036134
	NC_050562.1_21672325_3844519	Tmax_sp	0.30648	0.42769	4.81488e-05	0.0165418
	NC_050568.1_14879183_3933546	Tmax_sp	0.263809	0.263809	3.26187e-05	0.0144081
	NC_050536.1_75916106_2082043	Tmin_wt	0.103452	0.722576	0.00036185	0.0233112
	NC_050536.1_108586515_2151246	Tmin_wt	0.488568	0.555182	8.19786e-10	1.29825e-06
	NC_050537.1_5154154_440542	Tmin_wt	0.234543	0.249834	1.47885e-05	0.00326614
	NC_050537.1_83837093_623082	Tmin_wt	0.186529	0.28015	0.000590338	0.0290031
	NC_050537.1_84484706_624306	Tmin_wt	0.172991	0.525336	0.000524919	0.0279836
	NC_050538.1_58884596_3054677	Tmin_wt	0.139983	0.307588	0.00149535	0.0479895
	NC_050538.1_79811127_3100762	Tmin_wt	0.127019	0.461979	0.00126948	0.0446048
	NC_050539.1_2811551_2405314	Tmin_wt	0.224388	0.280571	0.000494948	0.0278899
	NC_050539.1_2811556_2405314	Tmin_wt	0.1988	0.239951	0.0011383	0.041876
	NC_050539.1_3848620_2409383	Tmin_wt	0.332524	0.398071	9.30824e-05	0.0110696
	NC_050539.1_3848622_2409383	Tmin_wt	0.33164	0.408758	4.85354e-05	0.00793804
	NC_050539.1_6060244_2417125	Tmin_wt	0.362867	0.406589	6.17327e-07	0.000164967
	NC_050539.1_11029257_2434462	Tmin_wt	0.213797	0.441784	7.2135e-05	0.0100568
	NC_050540.1_1612867_4933811	Tmin_wt	0.245837	0.28786	0.000288833	0.0227223
	NC_050540.1_12125332_4966393	Tmin_wt	0.340761	0.544463	4.2014e-07	0.000144342
	NC_050540.1_12125359_4966393	Tmin_wt	0.341112	0.534993	5.23497e-07	0.000161865
	NC_050540.1_33179294_5018339	Tmin_wt	0.346401	0.43014	2.0738e-07	9.16028e-05
	NC_050540.1_35917503_5024686	Tmin_wt	0.186097	0.250247	0.000590943	0.0290031
	NC_050540.1_35917529_5024686	Tmin_wt	0.186097	0.250247	0.000590943	0.0290031
	NC_050540.1_36027986_5025075	Tmin_wt	0.16788	0.16788	0.00112809	0.041876
	NC_050541.1_7196090_4750808	Tmin_wt	0.184971	0.280146	0.000320012	0.022895
	NC_050542.1_26135019_1439175	Tmin_wt	0.166523	0.208837	0.00158261	0.0489343
	NC_050542.1_77138237_1535823	Tmin_wt	0.191418	0.254297	0.00132792	0.0451202
	NC_050542.1_118207521_1629486	Tmin_wt	0.0327393	0.929533	0.000135597	0.013581
	NC_050543.1_14261490_4350881	Tmin_wt	0.165589	0.208561	0.00157026	0.0489343
	NC_050543.1_66133921_4450767	Tmin_wt	0.154751	0.30988	0.00116473	0.041876
	NC_050543.1_66221357_4451027	Tmin_wt	0.245537	0.245537	0.000980337	0.0396455
	NC_050544.1_23096974_58490	Tmin_wt	0.215004	0.215004	0.00119242	0.0423788
	NC_050544.1_54211278_126979	Tmin_wt	0.231864	0.231864	0.00150549	0.0479895
	NC_050545.1_5967685_3691579	Tmin_wt	0.168775	0.695318	0.000349501	0.0233112
	NC_050545.1_12066687_3704659	Tmin_wt	0.228254	0.502335	0.000424933	0.0262778
	NC_050545.1_12137864_3704872	Tmin_wt	0.539912	0.551061	0.00010292	0.0113653
	NC_050545.1_40806173_3774772	Tmin_wt	0.223953	0.312105	0.000520027	0.0279836
	NC_050546.1_30893897_950917	Tmin_wt	0.234314	0.477011	1.10554e-05	0.00262947
	NC_050547.1_6570571_4010393	Tmin_wt	0.299802	0.332504	6.67978e-05	0.00983519
	NC_050547.1_11050868_4019553	Tmin_wt	0.482349	0.482349	0.00147935	0.0479895
	NC_050547.1_52802968_4116850	Tmin_wt	0.217041	0.325535	0.000670286	0.0314019
	NC_050547.1_134801445_4264764	Tmin_wt	0.193472	0.193472	0.000512857	0.0279836
	NC_050547.1_144012878_4284750	Tmin_wt	0.172138	0.393464	0.000327172	0.022895
	NC_050547.1_145694415_4290217	Tmin_wt	0.185478	0.388079	0.000308647	0.0227223
	NC_050548.1_10545666_2646673	Tmin_wt	0.154556	0.39977	0.000907034	0.0379145
	NC_050548.1_13493987_2656280	Tmin_wt	0.269755	0.269755	4.61576e-05	0.00793804
	NC_050548.1_18482931_2672812	Tmin_wt	0.222897	0.293017	0.000306979	0.0227223
	NC_050548.1_30104395_2705915	Tmin_wt	0.326023	0.53993	6.52767e-08	4.03671e-05
	NC_050548.1_64772393_2782855	Tmin_wt	0.162288	0.175297	0.000987291	0.0396455
	NC_050548.1_115674326_2890046	Tmin_wt	0.245961	0.369006	0.000284319	0.0227223
	NC_050548.1_117613728_2895059	Tmin_wt	0.323606	0.421707	6.40234e-07	0.000164967
	NC_050549.1_4686345_4493462	Tmin_wt	0.208618	0.208618	0.000160337	0.0144475
	NC_050549.1_6192111_4495949	Tmin_wt	0.170528	0.170528	0.000657301	0.0312673
	NC_050549.1_39757221_4567874	Tmin_wt	0.153609	0.153609	0.000719839	0.0327315
	NC_050549.1_63858935_4615435	Tmin_wt	0.181006	0.269609	0.00115751	0.041876
	NC_050549.1_94701588_4666198	Tmin_wt	0.176325	0.176325	0.000452525	0.0269079
	NC_050549.1_108645365_4689154	Tmin_wt	0.179499	0.466156	0.000554616	0.0290031
	NC_050549.1_113262940_4699103	Tmin_wt	0.3541	0.503091	8.68351e-08	4.4749e-05
	NC_050549.1_121864258_4724294	Tmin_wt	0.257478	0.33789	9.89126e-05	0.0113273
	NC_050550.1_78927490_1145070	Tmin_wt	0.133766	0.487193	0.000496102	0.0278899
	NC_050550.1_86656760_1163740	Tmin_wt	0.193952	0.600413	4.55582e-05	0.00793804
	NC_050550.1_90000634_1171197	Tmin_wt	0.144251	0.339911	0.00111713	0.041876
	NC_050551.1_1613024_3486737	Tmin_wt	0.187026	0.187026	0.000904107	0.0379145
	NC_050551.1_1613060_3486737	Tmin_wt	0.188497	0.188497	0.00115518	0.041876
	NC_050551.1_7752633_3501291	Tmin_wt	0.181202	0.256317	0.000296335	0.0227223
	NC_050551.1_23127777_3542651	Tmin_wt	0.352176	0.548745	0.000447037	0.0269079
	NC_050552.1_6716192_2192178	Tmin_wt	0.165623	0.165623	0.000960472	0.0395971
	NC_050552.1_29163192_2243183	Tmin_wt	0.190941	0.190941	0.000147748	0.01412
	NC_050552.1_43137600_2270580	Tmin_wt	0.319895	0.319895	4.01387e-07	0.000144342
	NC_050552.1_43368983_2271435	Tmin_wt	0.170285	0.244334	0.0014345	0.0476932
	NC_050552.1_83271875_2365572	Tmin_wt	0.174916	0.305846	0.00116391	0.041876
	NC_050553.1_6200027_149497	Tmin_wt	0.425373	0.426937	8.3975e-10	1.29825e-06
	NC_050553.1_63396093_288535	Tmin_wt	0.3029	0.3029	4.87784e-05	0.00793804
	NC_050553.1_65752667_295677	Tmin_wt	0.163451	0.371249	0.000333207	0.022895
	NC_050553.1_67250733_299977	Tmin_wt	0.258995	0.376959	2.56394e-05	0.00528514
	NC_050554.1_2788840_1726158	Tmin_wt	0.17052	0.17052	0.000361882	0.0233112
	NC_050554.1_7760351_1743485	Tmin_wt	0.403822	0.414562	5.83974e-09	4.51412e-06
	NC_050554.1_11214982_1754374	Tmin_wt	0.471395	0.482921	5.15961e-09	4.51412e-06
	NC_050554.1_35545522_1818484	Tmin_wt	0.132268	0.301981	0.0015785	0.0489343
	NC_050555.1_1097389_1217674	Tmin_wt	0.198509	0.198509	0.000821679	0.0368207
	NC_050555.1_1513178_1219249	Tmin_wt	0.163641	0.222523	0.00104079	0.0412579
	NC_050555.1_2611520_1223599	Tmin_wt	0.181753	0.356	0.000249612	0.0208595
	NC_050555.1_4747812_1230616	Tmin_wt	0.152545	0.152545	0.000690988	0.0318886
	NC_050555.1_15821188_1259110	Tmin_wt	0.190186	0.228482	0.000150698	0.01412
	NC_050556.1_20233033_1372054	Tmin_wt	0.238813	0.334034	7.57834e-05	0.0100568
	NC_050556.1_23509484_1380911	Tmin_wt	0.169359	0.229975	0.000907398	0.0379145
	NC_050558.1_1774410_738036	Tmin_wt	0.17061	0.637896	0.000493388	0.0278899
	NC_050558.1_3033921_743056	Tmin_wt	0.304826	0.32199	6.44926e-05	0.00983519
	NC_050559.1_7888313_644310	Tmin_wt	0.16578	0.46271	0.000641622	0.0309984
	NC_050560.1_75338881_3474173	Tmin_wt	0.148132	0.280535	0.00129798	0.045094
	NC_050561.1_2686420_3184428	Tmin_wt	0.687321	0.73201	0.00132454	0.0451202
	NC_050561.1_49709366_3302019	Tmin_wt	0.274624	0.299741	0.00149269	0.0479895
	NC_050562.1_24459511_3853066	Tmin_wt	0.206562	0.338896	0.000136162	0.013581
	NC_050563.1_30967422_2611485	Tmin_wt	0.264252	0.284347	0.000163539	0.0144475
	NC_050563.1_30967720_2611485	Tmin_wt	0.252039	0.252039	0.000584639	0.0290031
	NC_050564.1_22444318_1693510	Tmin_wt	0.240131	0.542664	7.80604e-05	0.0100568
	NC_050564.1_22444319_1693510	Tmin_wt	0.240048	0.540835	8.44484e-05	0.0104446
	NC_050565.1_7489472_333452	Tmin_wt	0.191428	0.256265	0.00084916	0.0369803
	NC_050567.1_4239747_1885708	Tmin_wt	0.136657	0.743269	0.000838157	0.0369803
	NC_050567.1_11354563_1903177	Tmin_wt	0.18699	0.22981	0.00110834	0.041876
	NC_050568.1_4932123_3911024	Tmin_wt	0.25442	0.25442	0.000388239	0.0244987
	NC_050568.1_4932203_3911024	Tmin_wt	0.261579	0.261579	0.000210761	0.018102
	NC_050568.1_10936044_3925038	Tmin_wt	0.283037	0.303403	0.000112951	0.0120429
	NC_050568.1_18473943_3943238	Tmin_wt	0.172557	0.353596	0.00142754	0.0476932
	NC_050536.1_108586515_2151246	Tmin_sm	0.488568	0.555182	4.78626e-05	0.0147991
	NC_050537.1_19060389_476585	Tmin_sm	0.184058	0.23114	0.00047923	0.0493926
	NC_050537.1_84484706_624306	Tmin_sm	0.172991	0.525336	3.56689e-05	0.0122543
	NC_050539.1_3848620_2409383	Tmin_sm	0.332524	0.398071	0.000267886	0.0345126
	NC_050539.1_3848622_2409383	Tmin_sm	0.33164	0.408758	0.000156989	0.0268463
	NC_050539.1_6060244_2417125	Tmin_sm	0.362867	0.406589	1.69548e-05	0.00655304
	NC_050540.1_33179294_5018339	Tmin_sm	0.346401	0.43014	8.77855e-05	0.0193881
	NC_050542.1_2532645_1389789	Tmin_sm	0.256138	0.345519	1.43992e-05	0.00655304
	NC_050542.1_2532651_1389789	Tmin_sm	0.258638	0.353139	1.66329e-05	0.00655304
	NC_050542.1_77138237_1535823	Tmin_sm	0.191418	0.254297	0.000189517	0.0268463
	NC_050544.1_23096974_58490	Tmin_sm	0.215004	0.215004	0.000320669	0.0396604
	NC_050545.1_12137864_3704872	Tmin_sm	0.539912	0.551061	9.2059e-11	2.84646e-07
	NC_050547.1_11050841_4019553	Tmin_sm	0.488119	0.488119	1.52925e-08	1.57615e-05
	NC_050547.1_11050859_4019553	Tmin_sm	0.426233	0.426233	2.75068e-07	0.000212628
	NC_050547.1_11050868_4019553	Tmin_sm	0.482349	0.482349	1.50668e-08	1.57615e-05
	NC_050548.1_30104395_2705915	Tmin_sm	0.326023	0.53993	0.000425966	0.0478221
	NC_050548.1_115674326_2890046	Tmin_sm	0.245961	0.369006	0.000257347	0.0345126
	NC_050549.1_113262940_4699103	Tmin_sm	0.3541	0.503091	0.000448526	0.0478221
	NC_050550.1_8027_997830	Tmin_sm	0.36897	0.414679	6.46643e-05	0.0181766
	NC_050550.1_8082_997830	Tmin_sm	0.352828	0.399855	7.66231e-05	0.0193881
	NC_050552.1_53567924_2292837	Tmin_sm	0.295398	0.303812	0.00015111	0.0268463
	NC_050552.1_87822332_2378906	Tmin_sm	0.158669	0.678607	2.1865e-06	0.00135213
	NC_050554.1_7760351_1743485	Tmin_sm	0.403822	0.414562	0.000116016	0.0224202
	NC_050555.1_1097389_1217674	Tmin_sm	0.198509	0.198509	0.000191015	0.0268463
	NC_050555.1_30742159_1298505	Tmin_sm	0.179685	0.257297	0.000440365	0.0478221
	NC_050561.1_4812761_3190251	Tmin_sm	0.215154	0.250452	0.000111266	0.0224202
	NC_050561.1_20131112_3224302	Tmin_sm	0.199085	0.424375	0.000187462	0.0268463
	NC_050562.1_21672325_3844519	Tmin_sm	0.30648	0.42769	8.76258e-05	0.0193881
	NC_050563.1_9448738_2563567	Tmin_sm	0.0936489	0.636961	0.000179898	0.0268463
	NC_050567.1_4239747_1885708	Tmin_sm	0.136657	0.743269	0.000386245	0.0459334
	NC_050537.1_68710020_585254	TD	0.288287	0.379814	6.93198e-05	0.0238483
	NC_050541.1_70243_4727318	TD	0.199843	0.43243	0.00020312	0.0386035
	NC_050541.1_70256_4727318	TD	0.204703	0.425044	0.000325327	0.0457232
	NC_050541.1_70284_4727318	TD	0.207033	0.428716	0.00027799	0.0429772
	NC_050541.1_70311_4727318	TD	0.202434	0.435218	0.000163666	0.0361468
	NC_050542.1_115783561_1620864	TD	0.158185	0.502902	8.84903e-05	0.0238483
	NC_050544.1_54211278_126979	TD	0.231864	0.231864	0.000265898	0.0429772
	NC_050545.1_40806173_3774772	TD	0.223953	0.312105	8.16976e-05	0.0238483
	NC_050548.1_30104395_2705915	TD	0.326023	0.53993	8.05744e-05	0.0238483
	NC_050549.1_18703898_4519906	TD	0.239245	0.2731	0.000161845	0.0361468
	NC_050551.1_21221306_3537556	TD	0.206987	0.265096	0.000205946	0.0386035
	NC_050553.1_286965_129146	TD	0.236255	0.236255	8.04371e-05	0.0238483
	NC_050553.1_6200027_149497	TD	0.425373	0.426937	6.15803e-06	0.00476016
	NC_050555.1_4542434_1229936	TD	0.226268	0.247831	0.000227863	0.0391418
	NC_050555.1_20908526_1273768	TD	0.147965	0.392269	0.000306571	0.0451389
	NC_050556.1_7411382_1333778	TD	0.229684	0.229684	0.000212244	0.0386035
	NC_050556.1_19907924_1371112	TD	0.201162	0.403981	7.13725e-05	0.0238483
	NC_050558.1_3033921_743056	TD	0.304826	0.32199	6.02929e-06	0.00476016
	NC_050564.1_22444318_1693510	TD	0.240131	0.542664	7.20749e-05	0.0238483
	NC_050564.1_22444319_1693510	TD	0.240048	0.540835	9.2555e-05	0.0238483
	NC_050565.1_19621579_372069	TD	0.4333	0.4333	2.79506e-09	8.64233e-06
	NC_050568.1_1626834_3903642	TD	0.234459	0.448733	1.14905e-06	0.00177643
Precipitation	NC_050540.1_21147398_4989136	PPT_sp	0.221471	0.221471	0.000186733	0.0384918
	NC_050540.1_21147407_4989136	PPT_sp	0.210345	0.210345	0.000220487	0.0426091
	NC_050540.1_21147429_4989136	PPT_sp	0.221471	0.221471	0.000186733	0.0384918
	NC_050545.1_12137864_3704872	PPT_sp	0.283518	0.283518	6.08203e-06	0.00626855
	NC_050547.1_11050841_4019553	PPT_sp	0.233729	0.233729	2.09022e-05	0.0129259
	NC_050547.1_11050859_4019553	PPT_sp	0.212807	0.212807	7.43769e-05	0.0191644
	NC_050547.1_11050868_4019553	PPT_sp	0.230593	0.230593	2.58241e-05	0.013308
	NC_050551.1_75394740_3657441	PPT_sp	0.263364	0.286031	6.35176e-05	0.0191644
	NC_050552.1_53567924_2292837	PPT_sp	0.233814	0.233814	3.56423e-05	0.0141279
	NC_050555.1_16358230_1260361	PPT_sp	0.247671	0.40779	8.59343e-06	0.00664272
	NC_050556.1_1976975_1315758	PPT_sp	0.160678	0.488625	0.000121403	0.0288753
	NC_050561.1_2686420_3184428	PPT_sp	0.714527	0.714527	3.50565e-18	1.08395e-14
	NC_050562.1_21672325_3844519	PPT_sp	0.240064	0.274881	6.88837e-05	0.0191644
	NC_050567.1_3237973_1883603	PPT_sp	0.245077	0.245077	3.65535e-05	0.0141279
	NC_050567.1_4239747_1885708	PPT_sp	0.200163	0.778569	8.68149e-09	1.34216e-05
	NC_050568.1_974525_3902273	PPT_sp	0.241183	0.427043	6.97306e-05	0.0191644
	NC_050536.1_108586515_2151246	PPT_sm	0.260917	0.329705	1.24923e-05	0.00972588
	NC_050539.1_2811551_2405314	PPT_sm	0.199761	0.30586	0.000104064	0.0357517
	NC_050540.1_1612867_4933811	PPT_sm	0.212533	0.245924	9.27022e-05	0.0357517
	NC_050547.1_52802968_4116850	PPT_sm	0.202504	0.285399	6.05797e-05	0.0267589
	NC_050552.1_88349297_2380474	PPT_sm	0.2345	0.262606	1.69327e-05	0.00972588
	NC_050553.1_6200027_149497	PPT_sm	0.325842	0.335957	9.70225e-06	0.00972588
	NC_050553.1_65752667_295677	PPT_sm	0.195919	0.520008	1.75294e-05	0.00972588
	NC_050556.1_12974600_1349890	PPT_sm	0.234919	0.244619	1.8873e-05	0.00972588
	NC_050561.1_2686420_3184428	PPT_sm	0.714527	0.714527	1.47781e-05	0.00972588
Radiation	NC_050537.1_57477220_563949	Rad_wt	0.200302	0.224845	0.000132623	0.0220566
	NC_050538.1_51472470_3040994	Rad_wt	0.166285	0.407012	0.000417618	0.0448862
	NC_050540.1_21147398_4989136	Rad_wt	0.170917	0.193836	0.000498743	0.0467307
	NC_050540.1_21147407_4989136	Rad_wt	0.177562	0.184141	0.000516188	0.0469428
	NC_050540.1_21147429_4989136	Rad_wt	0.170917	0.193836	0.000498743	0.0467307
	NC_050540.1_33179294_5018339	Rad_wt	0.230439	0.323567	0.000109928	0.0217632
	NC_050541.1_7196090_4750808	Rad_wt	0.179782	0.236816	0.000435506	0.0448862
	NC_050542.1_4762378_1394670	Rad_wt	0.332253	0.332253	0.000176248	0.0259504
	NC_050542.1_41136188_1466756	Rad_wt	0.204734	0.204734	0.00026413	0.0355082
	NC_050542.1_64755890_1513867	Rad_wt	0.194997	0.254677	0.000560339	0.0481269
	NC_050544.1_44043242_103994	Rad_wt	0.259415	0.259415	0.000112617	0.0217632
	NC_050544.1_54211278_126979	Rad_wt	0.222671	0.222671	5.14064e-05	0.0132457
	NC_050545.1_680917_3680603	Rad_wt	0.168625	0.168625	0.000600835	0.048889
	NC_050545.1_12137864_3704872	Rad_wt	0.233071	0.233071	6.023e-05	0.0143255
	NC_050547.1_11050841_4019553	Rad_wt	0.226861	0.226861	3.38466e-05	0.0130817
	NC_050547.1_11050859_4019553	Rad_wt	0.222585	0.222585	3.15795e-05	0.0130817
	NC_050547.1_11050868_4019553	Rad_wt	0.227511	0.227511	2.90198e-05	0.0130817
	NC_050547.1_145694415_4290217	Rad_wt	0.188505	0.409095	0.000541492	0.0478369
	NC_050548.1_30104395_2705915	Rad_wt	0.275969	0.52464	1.11242e-06	0.00114654
	NC_050548.1_111409143_2878799	Rad_wt	0.173275	0.275465	0.000481719	0.0467307
	NC_050548.1_117613728_2895059	Rad_wt	0.206429	0.319304	0.000386494	0.0448862
	NC_050549.1_4686345_4493462	Rad_wt	0.181234	0.181234	0.000308676	0.0397678
	NC_050549.1_106275419_4685243	Rad_wt	0.161803	0.161803	0.000586006	0.048889
	NC_050551.1_23127777_3542651	Rad_wt	0.297456	0.51235	3.29061e-05	0.0130817
	NC_050551.1_48151875_3598456	Rad_wt	0.209645	0.24023	0.000121077	0.0220218
	NC_050551.1_75394740_3657441	Rad_wt	0.223588	0.272958	4.77366e-05	0.0132457
	NC_050552.1_43137600_2270580	Rad_wt	0.223514	0.223514	0.000101268	0.0217632
	NC_050552.1_53567924_2292837	Rad_wt	0.217201	0.217201	4.26735e-05	0.0131946
	NC_050552.1_92350601_2392672	Rad_wt	0.193044	0.193044	0.000386635	0.0448862
	NC_050553.1_6200027_149497	Rad_wt	0.16274	0.163425	0.000431112	0.0448862
	NC_050555.1_16358230_1260361	Rad_wt	0.259711	0.374886	1.14357e-05	0.00883978
	NC_050558.1_3033921_743056	Rad_wt	0.218539	0.218539	0.000142669	0.0220566
	NC_050561.1_2686420_3184428	Rad_wt	0.432099	0.587439	1.35991e-10	4.20485e-07
	NC_050561.1_49709366_3302019	Rad_wt	0.167581	0.191571	0.000406342	0.0448862
	NC_050562.1_21672325_3844519	Rad_wt	0.181475	0.267541	0.000253025	0.0355082
	NC_050563.1_30967720_2611485	Rad_wt	0.209685	0.209685	0.000142574	0.0220566
	NC_050565.1_19621579_372069	Rad_wt	0.458927	0.458927	4.37091e-07	0.000675743
	NC_050567.1_4239747_1885708	Rad_wt	0.116256	0.755973	4.06026e-05	0.0131946
	NC_050565.1_19621579_372069	Rad_sp	0.458927	0.458927	1.61743e-10	5.00108e-07
	NC_050568.1_1626834_3903642	Rad_sp	0.19881	0.41546	1.25429e-05	0.0193913

## Sheet: Table S9
Table S9. Outlier loci detected using LMMs for the SN lineage.
Category	Locus	Variable	r2marginal	r2conditional	p	padjust
Temperature	NC_050548.1_13817831_2657143	Tmax_sp	0.362501	0.362501	9.75485e-06	0.0467501
	NC_050548.1_13817857_2657143	Tmax_sp	0.37288	0.37288	5.9986e-06	0.0467501
	NC_050536.1_40868185_2004534	Tmin_sp	0.40634	0.501274	2.70148e-05	0.00959026
	NC_050537.1_16521720_469630	Tmin_sp	0.397902	0.491291	0.000162896	0.0300261
	NC_050537.1_38639522_523750	Tmin_sp	0.352647	0.555984	3.29097e-05	0.0112657
	NC_050538.1_35132086_3005471	Tmin_sp	0.446445	0.480834	8.13906e-06	0.00354604
	NC_050538.1_69759370_3076294	Tmin_sp	0.298413	0.588824	0.000304769	0.0437308
	NC_050539.1_9753494_2430651	Tmin_sp	0.319685	0.333237	6.9057e-05	0.0189118
	NC_050539.1_9753507_2430651	Tmin_sp	0.287431	0.339191	0.000188525	0.0308622
	NC_050539.1_9753510_2430651	Tmin_sp	0.315134	0.315134	5.48418e-05	0.0169567
	NC_050539.1_16316157_2447591	Tmin_sp	0.279857	0.600438	0.00020655	0.0324397
	NC_050540.1_43903394_5047216	Tmin_sp	0.501832	0.665882	9.50725e-07	0.000650907
	NC_050540.1_44787626_5049640	Tmin_sp	0.298576	0.393043	0.000324155	0.0443861
	NC_050541.1_34730433_4830332	Tmin_sp	0.289001	0.546451	0.000282875	0.0417132
	NC_050542.1_5657158_1396189	Tmin_sp	0.383917	0.45004	8.22221e-05	0.0202077
	NC_050542.1_55724402_1493844	Tmin_sp	0.35071	0.362266	0.000190476	0.0308622
	NC_050542.1_74646158_1530822	Tmin_sp	0.372781	0.495153	5.76129e-05	0.0172569
	NC_050542.1_83398947_1547512	Tmin_sp	0.281362	0.383058	0.000264244	0.0395746
	NC_050543.1_65784748_4449739	Tmin_sp	0.338881	0.407981	7.32019e-05	0.019208
	NC_050544.1_8493125_22536	Tmin_sp	0.31088	0.586464	0.000120153	0.0245036
	NC_050544.1_49854592_116245	Tmin_sp	0.257749	0.257749	0.000185041	0.0308622
	NC_050545.1_8786451_3697451	Tmin_sp	0.264014	0.30132	0.000192161	0.0308622
	NC_050545.1_8786455_3697451	Tmin_sp	0.264014	0.30132	0.000192161	0.0308622
	NC_050545.1_12686382_3706598	Tmin_sp	0.243031	0.66987	0.000314204	0.0437308
	NC_050545.1_19242184_3724796	Tmin_sp	0.550831	0.737694	5.31039e-09	1.018e-05
	NC_050546.1_22149445_933666	Tmin_sp	0.336284	0.336284	6.85297e-05	0.0189118
	NC_050546.1_31094969_951406	Tmin_sp	0.279615	0.314489	9.63604e-05	0.0219908
	NC_050546.1_36651576_966838	Tmin_sp	0.343032	0.343032	2.38868e-05	0.00880596
	NC_050547.1_2088426_3997402	Tmin_sp	0.413699	0.413699	1.80114e-06	0.00095911
	NC_050547.1_90293192_4180990	Tmin_sp	0.488128	0.760121	8.97862e-08	8.60601e-05
	NC_050547.1_133312143_4262291	Tmin_sp	0.421423	0.531992	1.41775e-05	0.00566213
	NC_050548.1_13817955_2657142	Tmin_sp	0.306858	0.306858	6.45563e-05	0.0187507
	NC_050548.1_17069454_2667781	Tmin_sp	0.29908	0.29908	7.41468e-05	0.019208
	NC_050548.1_68002464_2788380	Tmin_sp	0.360645	0.462633	3.49072e-05	0.0115374
	NC_050548.1_70212231_2791773	Tmin_sp	0.282132	0.378678	0.000251224	0.038222
	NC_050548.1_97189212_2844423	Tmin_sp	0.319228	0.384168	0.000119387	0.0245036
	NC_050549.1_14187010_4510924	Tmin_sp	0.329274	0.329274	0.000102966	0.0224302
	NC_050549.1_14187037_4510924	Tmin_sp	0.335169	0.335169	0.000143139	0.0274398
	NC_050549.1_52239786_4593410	Tmin_sp	0.419693	0.726317	7.14308e-06	0.00335834
	NC_050549.1_96279002_4669008	Tmin_sp	0.244052	0.244052	0.000209834	0.0324397
	NC_050550.1_59979389_1107904	Tmin_sp	0.345046	0.378323	7.6284e-05	0.0192416
	NC_050551.1_834600_3484319	Tmin_sp	0.382107	0.529106	9.93152e-05	0.0221381
	NC_050551.1_834606_3484319	Tmin_sp	0.426996	0.449754	4.54372e-06	0.00229219
	NC_050551.1_834610_3484319	Tmin_sp	0.382731	0.455383	2.07652e-05	0.00796138
	NC_050551.1_16771213_3525073	Tmin_sp	0.450894	0.52495	5.97638e-07	0.000440643
	NC_050551.1_28639589_3554255	Tmin_sp	0.483944	0.71714	1.94499e-07	0.00016948
	NC_050551.1_28639654_3554255	Tmin_sp	0.505712	0.751022	4.10886e-08	5.98049e-05
	NC_050551.1_31765857_3560793	Tmin_sp	0.517307	0.659361	1.30713e-06	0.000809064
	NC_050551.1_45342400_3592195	Tmin_sp	0.495144	0.513523	7.85581e-08	8.36644e-05
	NC_050552.1_33353098_2250789	Tmin_sp	0.326788	0.59293	0.000193191	0.0308622
	NC_050552.1_85151127_2371596	Tmin_sp	0.328467	0.363307	8.836e-05	0.0211733
	NC_050553.1_13193493_168696	Tmin_sp	0.4472	0.520974	1.23643e-05	0.0051527
	NC_050553.1_26474279_202074	Tmin_sp	0.291429	0.291429	0.00017713	0.0308622
	NC_050553.1_37066530_231578	Tmin_sp	0.539932	0.64862	4.3676e-08	5.98049e-05
	NC_050553.1_40034292_241242	Tmin_sp	0.615907	0.64333	1.78856e-10	8.57169e-07
	NC_050554.1_16229289_1769167	Tmin_sp	0.743638	0.743638	3.02475e-12	2.89923e-08
	NC_050554.1_44495825_1843264	Tmin_sp	0.232928	0.881405	1.35055e-06	0.000809064
	NC_050556.1_9115423_1338312	Tmin_sp	0.490792	0.530305	5.66052e-07	0.000440643
	NC_050556.1_14072763_1353634	Tmin_sp	0.279498	0.279498	9.10366e-05	0.0212826
	NC_050558.1_56903675_863055	Tmin_sp	0.333992	0.426987	0.000115147	0.0245036
	NC_050559.1_10188224_650126	Tmin_sp	0.53319	0.835379	1.52105e-09	4.85974e-06
	NC_050560.1_68133313_3456462	Tmin_sp	0.574737	0.603257	4.18754e-09	1.00344e-05
	NC_050561.1_17369168_3218405	Tmin_sp	0.258006	0.258006	0.000308928	0.0437308
	NC_050561.1_30916280_3251796	Tmin_sp	0.323919	0.356789	0.000132289	0.0258774
	NC_050561.1_46153159_3293407	Tmin_sp	0.552422	0.591176	7.6756e-08	8.36644e-05
	NC_050562.1_35242738_3886515	Tmin_sp	0.299505	0.404027	0.000314807	0.0437308
	NC_050565.1_20857294_376304	Tmin_sp	0.250279	0.250279	0.000153778	0.0289012
	NC_050565.1_20857334_376304	Tmin_sp	0.3091	0.349135	0.00012433	0.0248272
	NC_050566.1_8556630_3134361	Tmin_sp	0.280176	0.280176	0.000168629	0.0304964
	NC_050567.1_7998813_1895226	Tmin_sp	0.272053	0.376913	0.000337794	0.0456022
	NC_050568.1_2106974_3905101	Tmin_sp	0.42564	0.698155	1.71458e-06	0.00095911
	NC_050568.1_2106975_3905101	Tmin_sp	0.403684	0.673331	7.35787e-06	0.00335834
	NC_050568.1_3277112_3908305	Tmin_sp	0.307485	0.368722	5.17861e-05	0.0165457
Precipitation	NC_050536.1_99630259_2130240	PPT_wt	0.350395	0.481669	2.50514e-06	0.0120059
	NC_050537.1_16521720_469630	PPT_wt	0.464791	0.464791	8.77002e-06	0.0168121
	NC_050538.1_49608601_3036008	PPT_wt	0.286286	0.492288	5.43774e-05	0.0473825
	NC_050541.1_2310799_4734380	PPT_wt	0.229532	0.656245	1.19345e-05	0.0190654
	NC_050545.1_604434_3680521	PPT_wt	0.291967	0.291967	2.3648e-05	0.0283332
	NC_050548.1_13922046_2657465	PPT_wt	0.305316	0.518431	7.46961e-06	0.0168121
	NC_050550.1_83250513_1153935	PPT_wt	0.274265	0.441854	3.59436e-05	0.0382799
	NC_050550.1_83250574_1153935	PPT_wt	0.272114	0.38288	5.28538e-05	0.0473825
	NC_050553.1_69472280_305468	PPT_wt	0.39416	0.642205	2.05546e-05	0.0281452
	NC_050554.1_50873017_1861123	PPT_wt	0.378869	0.378869	1.77123e-06	0.0120059
	NC_050558.1_28042939_803027	PPT_wt	0.362081	0.362081	4.42535e-06	0.014139
	NC_050536.1_11941275_1941269	PPT_sm	0.375721	0.375721	1.06952e-05	0.00465969
	NC_050536.1_40868185_2004534	PPT_sm	0.284416	0.37232	3.06783e-05	0.0105018
	NC_050537.1_951930_428861	PPT_sm	0.239613	0.239613	0.000171311	0.0278307
	NC_050537.1_951964_428861	PPT_sm	0.246586	0.357395	0.000411316	0.0425438
	NC_050537.1_16521720_469630	PPT_sm	0.464791	0.464791	2.66125e-06	0.00283423
	NC_050537.1_16752480_470116	PPT_sm	0.2567	0.2567	0.000196841	0.0290265
	NC_050537.1_43838030_536086	PPT_sm	0.214276	0.356399	0.00039639	0.0425438
	NC_050538.1_30825964_2996685	PPT_sm	0.218372	0.218372	0.000352338	0.0397312
	NC_050538.1_30826002_2996685	PPT_sm	0.240308	0.263726	0.000169765	0.0278307
	NC_050538.1_51172080_3040285	PPT_sm	0.341115	0.341115	6.30074e-06	0.00381587
	NC_050540.1_10298205_4961298	PPT_sm	0.250243	0.250243	0.000113686	0.0231846
	NC_050540.1_20901670_4988525	PPT_sm	0.306316	0.393553	5.80729e-05	0.0149925
	NC_050540.1_20901712_4988525	PPT_sm	0.299092	0.383168	4.99842e-05	0.0133331
	NC_050540.1_20901727_4988525	PPT_sm	0.299092	0.383168	4.99842e-05	0.0133331
	NC_050540.1_43903394_5047216	PPT_sm	0.268911	0.597422	6.45741e-06	0.00381587
	NC_050541.1_1256020_4731341	PPT_sm	0.314117	0.570694	4.34605e-06	0.00347141
	NC_050541.1_5971712_4745766	PPT_sm	0.159929	0.678265	0.00026314	0.0347049
	NC_050541.1_34701087_4830165	PPT_sm	0.30672	0.560057	6.78337e-06	0.00381587
	NC_050541.1_34701099_4830165	PPT_sm	0.30672	0.560057	6.78337e-06	0.00381587
	NC_050541.1_34785003_4830560	PPT_sm	0.238998	0.590789	3.7023e-05	0.0116762
	NC_050541.1_34785336_4830560	PPT_sm	0.214868	0.237576	0.00049625	0.0483449
	NC_050541.1_35683184_4832659	PPT_sm	0.337074	0.542731	1.39443e-06	0.00190937
	NC_050542.1_5657158_1396189	PPT_sm	0.287203	0.287203	6.12922e-05	0.0149925
	NC_050542.1_6294265_1397295	PPT_sm	0.271997	0.481039	3.77633e-05	0.0116762
	NC_050542.1_7552548_1399666	PPT_sm	0.283062	0.283062	4.33495e-05	0.0127374
	NC_050542.1_55724402_1493844	PPT_sm	0.302239	0.325313	2.71181e-05	0.00999718
	NC_050542.1_75798494_1533683	PPT_sm	0.246353	0.246353	0.000129154	0.0247588
	NC_050542.1_116662207_1624026	PPT_sm	0.262199	0.400974	6.84575e-05	0.015623
	NC_050542.1_117986825_1628673	PPT_sm	0.227476	0.232928	0.00031019	0.0367058
	NC_050544.1_8493125_22536	PPT_sm	0.202539	0.55631	0.000267936	0.0347049
	NC_050544.1_31786859_76319	PPT_sm	0.342029	0.342029	3.58722e-06	0.00312578
	NC_050544.1_34592935_81979	PPT_sm	0.241814	0.241814	0.000212144	0.0294696
	NC_050544.1_45626920_107157	PPT_sm	0.239684	0.239684	0.000204915	0.0293151
	NC_050544.1_49571614_115533	PPT_sm	0.229995	0.272563	0.000298282	0.0357379
	NC_050545.1_753853_3680772	PPT_sm	0.482424	0.526283	2.18416e-07	0.00069784
	NC_050545.1_9726816_3699513	PPT_sm	0.209266	0.492824	0.000210702	0.0294696
	NC_050545.1_19242184_3724796	PPT_sm	0.28907	0.352246	6.35488e-05	0.0149925
	NC_050545.1_33887003_3757933	PPT_sm	0.262153	0.39585	0.000142464	0.0251315
	NC_050546.1_7146613_902178	PPT_sm	0.252165	0.252165	0.000186445	0.028416
	NC_050546.1_13402608_915692	PPT_sm	0.215302	0.227251	0.000427027	0.0435432
	NC_050546.1_13402630_915692	PPT_sm	0.211498	0.214645	0.00050647	0.0483449
	NC_050546.1_28350572_945551	PPT_sm	0.229439	0.274231	0.000296432	0.0357379
	NC_050547.1_15160878_4028494	PPT_sm	0.233993	0.309187	0.000439213	0.0443143
	NC_050547.1_15160886_4028494	PPT_sm	0.247794	0.307634	0.000235556	0.0322543
	NC_050547.1_68433040_4142626	PPT_sm	0.31622	0.384836	0.000319942	0.0370621
	NC_050547.1_90293192_4180990	PPT_sm	0.244526	0.538923	4.38533e-05	0.0127374
	NC_050547.1_135717241_4266427	PPT_sm	0.292051	0.337794	0.000189268	0.028416
	NC_050547.1_143634217_4283819	PPT_sm	0.226605	0.226605	0.000320934	0.0370621
	NC_050548.1_26046011_2694340	PPT_sm	0.270232	0.291264	0.000275849	0.0351891
	NC_050548.1_68002464_2788380	PPT_sm	0.231223	0.231223	0.000509106	0.0483449
	NC_050548.1_78753886_2808212	PPT_sm	0.257871	0.408594	0.000516557	0.0485412
	NC_050548.1_98247338_2847776	PPT_sm	0.303276	0.303276	0.000412788	0.0425438
	NC_050548.1_133221372_2929549	PPT_sm	0.294971	0.521105	0.000189736	0.028416
	NC_050549.1_20469871_4523856	PPT_sm	0.236594	0.236594	0.00018781	0.028416
	NC_050549.1_47220923_4584330	PPT_sm	0.216712	0.21806	0.000404657	0.0425438
	NC_050549.1_52239786_4593410	PPT_sm	0.317966	0.723428	3.63315e-08	0.000174119
	NC_050549.1_119892307_4717202	PPT_sm	0.328899	0.363836	3.32499e-05	0.0109897
	NC_050549.1_120592925_4719697	PPT_sm	0.295575	0.353143	2.18121e-05	0.00871122
	NC_050549.1_120592949_4719697	PPT_sm	0.306393	0.338407	1.36496e-05	0.00568831
	NC_050550.1_64091030_1116353	PPT_sm	0.205207	0.344325	0.000477331	0.0471672
	NC_050550.1_85897922_1161981	PPT_sm	0.206854	0.470769	0.000265784	0.0347049
	NC_050551.1_834600_3484319	PPT_sm	0.224752	0.520419	0.00018628	0.028416
	NC_050551.1_834606_3484319	PPT_sm	0.209374	0.442749	0.000509424	0.0483449
	NC_050551.1_28639589_3554255	PPT_sm	0.301277	0.525203	7.16596e-06	0.00381587
	NC_050551.1_28639654_3554255	PPT_sm	0.332118	0.550509	1.68433e-06	0.00201803
	NC_050551.1_31765857_3560793	PPT_sm	0.532951	0.558628	1.62914e-09	1.56153e-05
	NC_050551.1_62814257_3629560	PPT_sm	0.215582	0.215582	0.000391967	0.0425438
	NC_050552.1_9139999_2200245	PPT_sm	0.223784	0.24889	0.000402258	0.0425438
	NC_050552.1_9140335_2200245	PPT_sm	0.318762	0.439539	8.24048e-06	0.00394925
	NC_050552.1_9140395_2200245	PPT_sm	0.318762	0.439539	8.24048e-06	0.00394925
	NC_050552.1_33353098_2250789	PPT_sm	0.249566	0.500004	6.41308e-05	0.0149925
	NC_050552.1_66234112_2321078	PPT_sm	0.21801	0.363769	0.000456201	0.0455488
	NC_050553.1_3651078_140637	PPT_sm	0.265333	0.291753	9.51234e-05	0.0202613
	NC_050553.1_13193493_168696	PPT_sm	0.306399	0.493486	6.54299e-06	0.00381587
	NC_050553.1_25946746_201125	PPT_sm	0.234118	0.234118	0.000200113	0.0290619
	NC_050553.1_37066530_231578	PPT_sm	0.359694	0.540538	5.24517e-07	0.0010055
	NC_050553.1_40034292_241242	PPT_sm	0.254146	0.426872	6.33102e-05	0.0149925
	NC_050553.1_55786139_271570	PPT_sm	0.23218	0.23218	0.000283575	0.0352996
	NC_050553.1_55786196_271570	PPT_sm	0.23144	0.23144	0.000292645	0.0357379
	NC_050553.1_64517607_291957	PPT_sm	0.261797	0.281434	0.00013967	0.0251315
	NC_050553.1_64517633_291957	PPT_sm	0.26334	0.281675	0.000121934	0.0243487
	NC_050553.1_64517634_291957	PPT_sm	0.261797	0.281434	0.00013967	0.0251315
	NC_050553.1_64517644_291957	PPT_sm	0.261797	0.281434	0.00013967	0.0251315
	NC_050553.1_68657888_303566	PPT_sm	0.219793	0.270637	0.000358618	0.0399693
	NC_050553.1_69472215_305468	PPT_sm	0.383896	0.383896	0.000148732	0.0251315
	NC_050553.1_69472269_305468	PPT_sm	0.383495	0.383495	0.000149452	0.0251315
	NC_050554.1_16229289_1769167	PPT_sm	0.259763	0.629794	3.57223e-06	0.00312578
	NC_050555.1_5840984_1235027	PPT_sm	0.328777	0.389666	8.83226e-06	0.0040313
	NC_050555.1_32166045_1302071	PPT_sm	0.273684	0.273684	9.22975e-05	0.0201062
	NC_050556.1_9033325_1337990	PPT_sm	0.290312	0.290312	0.000257449	0.0347049
	NC_050556.1_9115423_1338312	PPT_sm	0.278975	0.438588	2.38952e-05	0.00916143
	NC_050558.1_42864404_836194	PPT_sm	0.175622	0.549913	0.000279017	0.0351891
	NC_050559.1_10188224_650126	PPT_sm	0.310842	0.680915	3.12459e-07	0.00074873
	NC_050560.1_68133313_3456462	PPT_sm	0.384024	0.415284	6.89614e-07	0.00110166
	NC_050561.1_4481149_3189160	PPT_sm	0.24703	0.30537	0.000145596	0.0251315
	NC_050561.1_22371497_3229420	PPT_sm	0.16253	0.704265	8.21352e-05	0.0183085
	NC_050562.1_2332165_3794539	PPT_sm	0.225048	0.225048	0.000373813	0.0411839
	NC_050563.1_28224691_2602628	PPT_sm	0.107712	0.780959	0.000125119	0.0244749
	NC_050564.1_1512545_1643181	PPT_sm	0.213967	0.59262	0.000102549	0.0213681
	NC_050565.1_7894936_334714	PPT_sm	0.25133	0.25133	0.000327151	0.0373302
	NC_050568.1_2106974_3905101	PPT_sm	0.25126	0.514346	2.99606e-05	0.0105018
	NC_050568.1_2106975_3905101	PPT_sm	0.251307	0.484842	5.00774e-05	0.0133331
Radiation	NC_050537.1_35971495_516557	Rad_sp	0.363432	0.363432	8.18067e-05	0.0461245
	NC_050538.1_35132086_3005471	Rad_sp	0.417803	0.48573	5.36729e-05	0.034297
	NC_050540.1_43903394_5047216	Rad_sp	0.492631	0.682754	3.09232e-05	0.0227999
	NC_050542.1_74774314_1531139	Rad_sp	0.329242	0.910881	9.05191e-05	0.0482014
	NC_050545.1_19242184_3724796	Rad_sp	0.495196	0.679867	5.97269e-06	0.0114496
	NC_050546.1_36651576_966838	Rad_sp	0.367325	0.367325	1.26311e-05	0.0158732
	NC_050547.1_90293192_4180990	Rad_sp	0.452286	0.722503	1.82165e-05	0.0158732
	NC_050547.1_133312143_4262291	Rad_sp	0.464238	0.575953	7.2696e-06	0.0116132
	NC_050548.1_13817831_2657143	Rad_sp	0.420183	0.420183	3.94636e-05	0.0270185
	NC_050548.1_13817857_2657143	Rad_sp	0.426288	0.426288	1.81431e-05	0.0158732
	NC_050551.1_45342400_3592195	Rad_sp	0.556174	0.664726	1.48358e-07	0.00045018
	NC_050553.1_40034292_241242	Rad_sp	0.528321	0.528473	1.16329e-07	0.00045018
	NC_050554.1_16229289_1769167	Rad_sp	0.655687	0.690902	6.25628e-08	0.00045018
	NC_050561.1_46153159_3293407	Rad_sp	0.570347	0.650125	1.87869e-07	0.00045018
	NC_050564.1_20648785_1687838	Rad_sp	0.268725	0.268725	6.11972e-05	0.036661
	NC_050565.1_20857334_376304	Rad_sp	0.382988	0.382988	1.66823e-05	0.0158732
	NC_050568.1_2106974_3905101	Rad_sp	0.453582	0.762728	1.73325e-05	0.0158732
	NC_050568.1_2106975_3905101	Rad_sp	0.440376	0.752886	2.7928e-05	0.0223075
	NC_050536.1_11941275_1941269	Rad_sm	0.311063	0.323397	0.000188252	0.0440097
	NC_050536.1_40868185_2004534	Rad_sm	0.301976	0.328116	4.71533e-05	0.0173833
	NC_050536.1_91064180_2111060	Rad_sm	0.337349	0.337349	0.000115639	0.0316684
	NC_050536.1_110929881_2160242	Rad_sm	0.317157	0.541532	0.000127154	0.0329673
	NC_050540.1_43408103_5046146	Rad_sm	0.260664	0.260664	7.62514e-05	0.0270692
	NC_050540.1_43903394_5047216	Rad_sm	0.492631	0.682754	4.82912e-07	0.0008344
	NC_050542.1_5657158_1396189	Rad_sm	0.307764	0.46214	8.76105e-05	0.0270886
	NC_050542.1_74774314_1531139	Rad_sm	0.329242	0.910881	1.14925e-05	0.00647976
	NC_050544.1_31786859_76319	Rad_sm	0.270356	0.307783	9.94729e-05	0.0288924
	NC_050544.1_49854592_116245	Rad_sm	0.297443	0.297443	2.12847e-05	0.00887018
	NC_050545.1_753853_3680772	Rad_sm	0.400805	0.484441	1.03705e-05	0.0062126
	NC_050545.1_19242184_3724796	Rad_sm	0.495196	0.679867	1.00113e-06	0.00120254
	NC_050547.1_2088426_3997402	Rad_sm	0.302019	0.302019	0.000111549	0.031447
	NC_050547.1_90293192_4180990	Rad_sm	0.452286	0.722503	2.12898e-06	0.00173613
	NC_050547.1_135717241_4266427	Rad_sm	0.314757	0.325527	9.39318e-05	0.0281355
	NC_050547.1_140753468_4277579	Rad_sm	0.175246	0.90889	0.00012726	0.0329673
	NC_050547.1_140753491_4277579	Rad_sm	0.175846	0.913199	8.52768e-05	0.0270886
	NC_050548.1_21216536_2681180	Rad_sm	0.267871	0.267871	0.000160451	0.0401615
	NC_050548.1_133221372_2929549	Rad_sm	0.364425	0.612656	3.90002e-05	0.0149527
	NC_050549.1_52239786_4593410	Rad_sm	0.325988	0.672313	1.91545e-05	0.00834526
	NC_050551.1_16771213_3525073	Rad_sm	0.437684	0.554308	1.26561e-06	0.00134787
	NC_050551.1_28639589_3554255	Rad_sm	0.385395	0.614823	1.4142e-05	0.00681019
	NC_050551.1_28639654_3554255	Rad_sm	0.428093	0.662847	2.17356e-06	0.00173613
	NC_050551.1_31765857_3560793	Rad_sm	0.364704	0.507877	1.373e-05	0.00681019
	NC_050551.1_45342400_3592195	Rad_sm	0.556174	0.664726	5.17823e-07	0.0008344
	NC_050553.1_3651078_140637	Rad_sm	0.263825	0.344035	0.000181221	0.043425
	NC_050553.1_13193493_168696	Rad_sm	0.409634	0.409634	4.69868e-06	0.00321692
	NC_050553.1_37066530_231578	Rad_sm	0.407401	0.452609	5.25578e-06	0.00335845
	NC_050553.1_39112696_238302	Rad_sm	0.312926	0.312926	3.84917e-05	0.0149527
	NC_050553.1_40034292_241242	Rad_sm	0.528321	0.528473	1.31776e-08	6.31537e-05
	NC_050553.1_58419645_277417	Rad_sm	0.258032	0.258032	0.000221789	0.0494383
	NC_050553.1_69472215_305468	Rad_sm	0.410087	0.421902	8.5667e-05	0.0270886
	NC_050553.1_69472269_305468	Rad_sm	0.409748	0.42145	8.54218e-05	0.0270886
	NC_050554.1_16229289_1769167	Rad_sm	0.655687	0.690902	6.67247e-10	6.39556e-06
	NC_050556.1_9115423_1338312	Rad_sm	0.351338	0.351338	1.42101e-05	0.00681019
	NC_050556.1_19061384_1368274	Rad_sm	0.260811	0.330862	0.000192932	0.0440298
	NC_050556.1_19061454_1368274	Rad_sm	0.268308	0.345671	0.000163411	0.0401615
	NC_050558.1_1284193_736199	Rad_sm	0.362376	0.581072	1.55261e-05	0.00708655
	NC_050559.1_10188224_650126	Rad_sm	0.430917	0.716881	5.22316e-07	0.0008344
	NC_050560.1_68133313_3456462	Rad_sm	0.386884	0.43606	1.70671e-06	0.00163588
	NC_050561.1_46153159_3293407	Rad_sm	0.570347	0.650125	3.47779e-07	0.0008344
	NC_050568.1_2106974_3905101	Rad_sm	0.453582	0.762728	1.00369e-06	0.00120254
	NC_050568.1_2106975_3905101	Rad_sm	0.440376	0.752886	2.91664e-06	0.00215046

## Sheet: Table S10
Table S10. Outlier loci detected using LMMs for the CU lineage.
Category	Locus	Variable	r2marginal	r2conditional	p	padjust
Temperature	NC_050537.1_2847287_434084	Tmax_wt	0.288055	0.976059	5.55729e-05	0.017568
	NC_050537.1_72680240_595080	Tmax_wt	0.462478	0.535772	0.000163966	0.0331736
	NC_050537.1_72680608_595079	Tmax_wt	0.482214	0.822919	5.24447e-06	0.0028229
	NC_050537.1_72680942_595079	Tmax_wt	0.426989	0.682448	0.000100535	0.0231138
	NC_050539.1_1464937_2400583	Tmax_wt	0.427138	0.427138	9.62261e-05	0.0231138
	NC_050542.1_1335725_1387419	Tmax_wt	0.62136	0.637156	7.91645e-07	0.000800828
	NC_050542.1_1336036_1387419	Tmax_wt	0.57924	0.660057	3.06549e-05	0.0103902
	NC_050542.1_1558088_1387829	Tmax_wt	0.579495	0.579495	3.0813e-05	0.0103902
	NC_050542.1_1605275_1387951	Tmax_wt	0.741714	0.741944	1.8964e-08	3.19734e-05
	NC_050542.1_1605333_1387951	Tmax_wt	0.743193	0.743193	1.59995e-08	3.19734e-05
	NC_050542.1_1605341_1387951	Tmax_wt	0.743193	0.743193	1.59995e-08	3.19734e-05
	NC_050542.1_1960808_1388687	Tmax_wt	0.731994	0.731994	1.30386e-06	0.00109915
	NC_050542.1_1961127_1388687	Tmax_wt	0.696331	0.696331	2.26767e-07	0.000286747
	NC_050543.1_29246927_4382607	Tmax_wt	0.454067	0.454067	0.000248399	0.0433243
	NC_050545.1_2822851_3685065	Tmax_wt	0.451597	0.472202	7.06722e-05	0.0198589
	NC_050545.1_18075664_3721255	Tmax_wt	0.47804	0.695625	8.25096e-05	0.0208667
	NC_050548.1_58147594_2772052	Tmax_wt	0.551387	0.551387	5.58106e-06	0.0028229
	NC_050548.1_132417680_2927381	Tmax_wt	0.367172	0.535103	0.000273311	0.0445937
	NC_050548.1_132417715_2927381	Tmax_wt	0.367172	0.535103	0.000273311	0.0445937
	NC_050548.1_133443909_2930290	Tmax_wt	0.647317	0.647317	3.7347e-06	0.00265863
	NC_050548.1_133443965_2930289	Tmax_wt	0.648788	0.648788	8.79697e-06	0.00404501
	NC_050549.1_113886451_4700822	Tmax_wt	0.556588	0.556588	0.000196725	0.0368532
	NC_050551.1_78404900_3665954	Tmax_wt	0.516763	0.516763	6.5171e-05	0.0193903
	NC_050552.1_91177749_2389607	Tmax_wt	0.648607	0.648607	2.69364e-05	0.0103902
	NC_050553.1_21539627_188863	Tmax_wt	0.449998	0.449998	0.000138493	0.0297515
	NC_050553.1_62261895_285878	Tmax_wt	0.542992	0.542992	4.20503e-06	0.00265863
	NC_050553.1_62261909_285878	Tmax_wt	0.426815	0.426815	0.00014117	0.0297515
	NC_050563.1_30345060_2609501	Tmax_wt	0.567243	0.605977	1.00959e-05	0.00425541
	NC_050563.1_31126337_2611814	Tmax_wt	0.493237	0.8278	7.61388e-05	0.020269
	NC_050568.1_1110662_3902580	Tmax_wt	0.391736	0.391736	0.000178695	0.0347631
	NC_050568.1_6986759_3916655	Tmax_wt	0.393059	0.459215	0.000221366	0.0399882
	NC_050537.1_2847287_434084	Tmin_at	0.288055	0.976059	6.17479e-05	0.0493696
	NC_050548.1_9335677_2642587	Tmin_at	0.80808	0.80808	1.44145e-05	0.0314598
	NC_050548.1_134502018_2933505	Tmin_at	0.825525	0.872605	2.32986e-07	0.00117844
	NC_050554.1_5567871_1736103	Tmin_at	0.611291	0.630393	5.46628e-05	0.0493696
	NC_050556.1_23465127_1380824	Tmin_at	0.734924	0.734924	2.2147e-05	0.0314598
	NC_050561.1_44798626_3290116	Tmin_at	0.662242	0.662242	2.48792e-05	0.0314598
	NC_050562.1_30874584_3872005	Tmin_at	0.487571	0.643847	6.83249e-05	0.0493696
	NC_050536.1_7215247_1929796	TD	0.527586	0.589854	8.73829e-05	0.0194812
	NC_050536.1_17369973_1954598	TD	0.636485	0.647947	1.68528e-06	0.00284138
	NC_050536.1_22070804_1962372	TD	0.420126	0.420126	5.91363e-05	0.0180347
	NC_050536.1_22070849_1962372	TD	0.420126	0.420126	5.91363e-05	0.0180347
	NC_050536.1_45602974_2013151	TD	0.351388	0.351388	0.000462448	0.0383871
	NC_050536.1_52417332_2024992	TD	0.590368	0.590368	8.15084e-06	0.00824539
	NC_050537.1_2847287_434084	TD	0.288055	0.976059	0.000458136	0.0383871
	NC_050538.1_16995474_2969735	TD	0.566864	0.566864	4.41886e-05	0.0180347
	NC_050539.1_1463999_2400562	TD	0.530815	0.530815	0.000517061	0.040864
	NC_050539.1_22114137_2461148	TD	0.457578	0.457578	5.16129e-05	0.0180347
	NC_050540.1_6303602_4949274	TD	0.560478	0.560478	0.000580279	0.041794
	NC_050540.1_10384826_4961564	TD	0.425391	0.698934	0.000347185	0.0365846
	NC_050540.1_13362913_4970364	TD	0.442889	0.443934	0.000184598	0.0243379
	NC_050540.1_49266672_5063463	TD	0.429681	0.429681	0.000768066	0.0470755
	NC_050541.1_11399541_4764139	TD	0.47788	0.561128	0.000130663	0.0213192
	NC_050541.1_15072891_4775725	TD	0.401017	0.465112	0.000381839	0.0371412
	NC_050541.1_20254712_4789924	TD	0.209274	0.899894	6.16147e-05	0.0180347
	NC_050542.1_157395_1385588	TD	0.594264	0.594264	0.000278111	0.0317148
	NC_050542.1_1244444_1387179	TD	0.432969	0.432969	0.000462952	0.0383871
	NC_050542.1_1605275_1387951	TD	0.741714	0.741944	5.16484e-05	0.0180347
	NC_050542.1_1605333_1387951	TD	0.743193	0.743193	7.25386e-05	0.0180347
	NC_050542.1_1605341_1387951	TD	0.743193	0.743193	7.25386e-05	0.0180347
	NC_050542.1_1960808_1388687	TD	0.731994	0.731994	1.78189e-05	0.0150214
	NC_050542.1_1960852_1388687	TD	0.681812	0.681812	2.49964e-06	0.00316079
	NC_050542.1_1961127_1388687	TD	0.696331	0.696331	0.000827511	0.0470768
	NC_050542.1_14219335_1413904	TD	0.358479	0.8112	0.000143033	0.0225494
	NC_050542.1_74892782_1531421	TD	0.488144	0.489652	0.000147119	0.0225494
	NC_050543.1_35368778_4393234	TD	0.328906	0.861776	0.00028216	0.0317148
	NC_050543.1_54873545_4426832	TD	0.384069	0.384069	0.000126844	0.0213192
	NC_050544.1_718195_2415	TD	0.391567	0.480824	0.000744683	0.0470755
	NC_050544.1_718210_2415	TD	0.433621	0.485257	0.000530532	0.04111
	NC_050544.1_727933_2443	TD	0.376174	0.459913	0.000299037	0.032881
	NC_050544.1_8572232_22669	TD	0.346272	0.760827	0.00020014	0.0253077
	NC_050545.1_1915487_3683089	TD	0.546133	0.546133	0.000104076	0.0201089
	NC_050545.1_3727396_3686870	TD	0.456023	0.456023	0.000227949	0.0281211
	NC_050545.1_3727420_3686870	TD	0.448592	0.448592	0.000403571	0.0383871
	NC_050547.1_11158928_4019683	TD	0.375055	0.375055	0.000807888	0.0470768
	NC_050548.1_9807967_2643899	TD	0.375756	0.539092	0.000853294	0.0474282
	NC_050548.1_30104414_2705915	TD	0.491132	0.638354	0.00058667	0.041794
	NC_050548.1_37779097_2726047	TD	0.349064	0.813167	0.000334283	0.0359745
	NC_050548.1_44201202_2741592	TD	0.522002	0.580501	6.44215e-05	0.0180347
	NC_050548.1_44201203_2741592	TD	0.408427	0.426514	0.000651873	0.0433838
	NC_050548.1_74553665_2799863	TD	0.592709	0.718548	6.14058e-07	0.00155295
	NC_050548.1_103164688_2859506	TD	0.416393	0.416393	0.000111319	0.0201089
	NC_050548.1_110319742_2876290	TD	0.40815	0.40815	0.000619086	0.0425009
	NC_050548.1_133443909_2930290	TD	0.647317	0.647317	0.0006218	0.0425009
	NC_050548.1_133443965_2930289	TD	0.648788	0.648788	0.000677335	0.0439225
	NC_050549.1_10432215_4503372	TD	0.431451	0.479141	0.000800745	0.0470768
	NC_050549.1_63524707_4614629	TD	0.374929	0.374929	0.000274699	0.0317148
	NC_050549.1_106129111_4684900	TD	0.36863	0.36863	0.000720837	0.0461518
	NC_050549.1_113886451_4700822	TD	0.556588	0.556588	0.000161196	0.0235021
	NC_050550.1_69010712_1126969	TD	0.489592	0.489592	0.000187659	0.0243379
	NC_050552.1_6246857_2190978	TD	0.373655	0.373655	0.000445799	0.0383871
	NC_050552.1_24115883_2235118	TD	0.195031	0.874357	0.000549748	0.0411184
	NC_050552.1_48286789_2282896	TD	0.449676	0.451001	0.000456601	0.0383871
	NC_050552.1_58038985_2303845	TD	0.486305	0.529833	5.17088e-05	0.0180347
	NC_050552.1_65357252_2319361	TD	0.561969	0.561969	3.04899e-05	0.0180347
	NC_050552.1_69389314_2327171	TD	0.207364	0.854307	0.000560401	0.0411184
	NC_050552.1_76490861_2344545	TD	0.396511	0.396511	0.000673513	0.0439225
	NC_050552.1_90178229_2385961	TD	0.430549	0.70567	0.000429971	0.0383871
	NC_050552.1_91177749_2389607	TD	0.648607	0.648607	7.48772e-05	0.0180347
	NC_050552.1_91316540_2390121	TD	0.504678	0.504678	5.01337e-05	0.0180347
	NC_050552.1_91739283_2391330	TD	0.459456	0.459456	5.84738e-05	0.0180347
	NC_050553.1_66997245_299225	TD	0.40232	0.40232	0.000496138	0.0398328
	NC_050553.1_66997258_299225	TD	0.40232	0.40232	0.000496138	0.0398328
	NC_050554.1_5567871_1736103	TD	0.611291	0.630393	0.000428937	0.0383871
	NC_050554.1_16870785_1771234	TD	0.391393	0.391393	0.000646018	0.0433838
	NC_050554.1_26528802_1797449	TD	0.316562	0.316562	0.000772492	0.0470755
	NC_050555.1_1097322_1217675	TD	0.367085	0.367085	0.000270308	0.0317148
	NC_050555.1_27355577_1290912	TD	0.343568	0.343568	0.000599621	0.0421234
	NC_050556.1_25078772_1384023	TD	0.418068	0.418068	0.000171921	0.0235021
	NC_050558.1_17143200_780839	TD	0.435293	0.677638	9.12584e-05	0.0194812
	NC_050558.1_60219731_870577	TD	0.411274	0.411274	0.000378041	0.0371412
	NC_050560.1_73470378_3471318	TD	0.534769	0.534769	0.000166696	0.0235021
	NC_050560.1_73470791_3471317	TD	0.402014	0.724327	5.20667e-05	0.0180347
	NC_050561.1_98842_3176675	TD	0.405637	0.415006	9.49952e-05	0.0194812
	NC_050561.1_98863_3176675	TD	0.39645	0.418957	0.000128079	0.0213192
	NC_050561.1_98864_3176675	TD	0.400057	0.417883	0.000110022	0.0201089
	NC_050561.1_39218249_3276250	TD	0.318712	0.318712	0.000769855	0.0470755
	NC_050561.1_44798310_3290116	TD	0.38496	0.38496	0.000370249	0.0371412
	NC_050561.1_44798626_3290116	TD	0.662242	0.662242	1.8832e-08	9.52522e-05
	NC_050561.1_49498629_3301483	TD	0.558091	0.558091	0.00017064	0.0235021
	NC_050562.1_38295740_3896737	TD	0.423426	0.423426	9.62891e-05	0.0194812
	NC_050564.1_12745646_1670928	TD	0.37729	0.37729	0.000837665	0.0470768
	NC_050565.1_2570968_318071	TD	0.315411	0.315411	0.000799786	0.0470768
	NC_050565.1_5926726_328877	TD	0.337023	0.337023	0.000560927	0.0411184
	NC_050566.1_2761036_3120175	TD	0.402128	0.402128	0.000427936	0.0383871
	NC_050566.1_23401635_3166956	TD	0.220429	0.825978	0.000377902	0.0371412
	NC_050568.1_2668793_3906688	TD	0.323619	0.343278	0.000830044	0.0470768
	NC_050568.1_2668814_3906688	TD	0.323619	0.343278	0.000830044	0.0470768
	NC_050568.1_14752923_3933276	TD	0.367762	0.464245	0.000536429	0.04111
Precipitation	NC_050536.1_22070804_1962372	PPT_sm	0.384834	0.384834	0.000175386	0.0282277
	NC_050536.1_22070849_1962372	PPT_sm	0.384834	0.384834	0.000175386	0.0282277
	NC_050536.1_45602974_2013151	PPT_sm	0.372851	0.372851	0.000351802	0.0410917
	NC_050538.1_412439_2936397	PPT_sm	0.398504	0.398504	0.000277758	0.0351225
	NC_050538.1_412442_2936397	PPT_sm	0.369823	0.369823	0.000432325	0.047537
	NC_050538.1_8257441_2953806	PPT_sm	0.419885	0.419885	0.000349125	0.0410917
	NC_050539.1_1463999_2400562	PPT_sm	0.622424	0.622424	7.97813e-06	0.0125162
	NC_050540.1_13362913_4970364	PPT_sm	0.437083	0.437083	0.000269926	0.0351225
	NC_050540.1_37994150_5031402	PPT_sm	0.389621	0.389621	0.000365584	0.0410917
	NC_050541.1_24995821_4804590	PPT_sm	0.534525	0.534525	0.000102664	0.0258574
	NC_050542.1_157395_1385588	PPT_sm	0.515452	0.614487	0.000469571	0.0476384
	NC_050542.1_186090_1385643	PPT_sm	0.529827	0.641463	0.000159189	0.0282277
	NC_050542.1_186110_1385643	PPT_sm	0.558436	0.587111	7.75921e-05	0.0246319
	NC_050542.1_186166_1385643	PPT_sm	0.529827	0.641463	0.000159189	0.0282277
	NC_050542.1_1605275_1387951	PPT_sm	0.448433	0.775715	0.000361481	0.0410917
	NC_050542.1_1605333_1387951	PPT_sm	0.457487	0.771198	0.000470921	0.0476384
	NC_050542.1_1605341_1387951	PPT_sm	0.457487	0.771198	0.000470921	0.0476384
	NC_050542.1_1960808_1388687	PPT_sm	0.68496	0.68496	2.39897e-05	0.0156116
	NC_050542.1_1960852_1388687	PPT_sm	0.544986	0.668094	7.39041e-05	0.0246319
	NC_050542.1_5388626_1395621	PPT_sm	0.48037	0.48037	1.64614e-05	0.013877
	NC_050542.1_68051560_1519587	PPT_sm	0.361883	0.543027	0.000493874	0.0480387
	NC_050543.1_26991159_4377983	PPT_sm	0.460948	0.460948	2.64357e-05	0.0156116
	NC_050543.1_35368778_4393234	PPT_sm	0.487304	0.743607	3.11285e-06	0.0125162
	NC_050544.1_727933_2443	PPT_sm	0.390715	0.390715	0.000179158	0.0282277
	NC_050546.1_15861549_920062	PPT_sm	0.394834	0.394834	0.000112659	0.0258574
	NC_050548.1_14306901_2658444	PPT_sm	0.383967	0.383967	0.000178085	0.0282277
	NC_050548.1_30104414_2705915	PPT_sm	0.583576	0.583576	7.10267e-06	0.0125162
	NC_050548.1_37779097_2726047	PPT_sm	0.425745	0.743755	0.00015046	0.0282277
	NC_050548.1_74553665_2799863	PPT_sm	0.362964	0.795082	1.10052e-05	0.0125162
	NC_050548.1_133596957_2931039	PPT_sm	0.436288	0.466561	0.000122539	0.0258574
	NC_050548.1_133596959_2931039	PPT_sm	0.436288	0.466561	0.000122539	0.0258574
	NC_050552.1_65357252_2319361	PPT_sm	0.588566	0.588566	1.23726e-05	0.0125162
	NC_050553.1_51818745_263096	PPT_sm	0.431423	0.431423	0.000489754	0.0480387
	NC_050556.1_12460185_1348330	PPT_sm	0.400364	0.402139	0.000184167	0.0282277
	NC_050556.1_17697009_1364378	PPT_sm	0.423651	0.423651	0.000148339	0.0282277
	NC_050556.1_25078772_1384023	PPT_sm	0.447765	0.47781	0.000250163	0.034198
	NC_050558.1_19771647_786527	PPT_sm	0.555952	0.635916	4.3875e-05	0.0201745
	NC_050560.1_27770699_3374297	PPT_sm	0.379488	0.384308	0.000460354	0.0476384
	NC_050560.1_73470378_3471318	PPT_sm	0.479888	0.479888	0.000227676	0.0319884
	NC_050560.1_73470791_3471317	PPT_sm	0.41044	0.718463	2.77786e-05	0.0156116
	NC_050561.1_98842_3176675	PPT_sm	0.383851	0.392925	0.000190426	0.0283287
	NC_050561.1_98863_3176675	PPT_sm	0.379051	0.382761	0.000216853	0.0313383
	NC_050561.1_98864_3176675	PPT_sm	0.372027	0.396832	0.000276741	0.0351225
	NC_050561.1_22371497_3229420	PPT_sm	0.342875	0.60693	0.000359264	0.0410917
	NC_050561.1_44798626_3290116	PPT_sm	0.420007	0.550831	0.000122692	0.0258574
	NC_050563.1_31126337_2611814	PPT_sm	0.54239	0.575956	3.22071e-05	0.0162903
	NC_050563.1_31126355_2611814	PPT_sm	0.468823	0.519208	9.10134e-05	0.0258574
	NC_050563.1_31126371_2611814	PPT_sm	0.488183	0.551067	5.50995e-05	0.0214379
	NC_050563.1_31126379_2611814	PPT_sm	0.488183	0.551067	5.50995e-05	0.0214379
	NC_050564.1_19635763_1685810	PPT_sm	0.521156	0.567581	0.00010125	0.0258574
	NC_050565.1_6440601_330569	PPT_sm	0.415574	0.415574	7.79183e-05	0.0246319
	NC_050566.1_23401635_3166956	PPT_sm	0.307458	0.767199	9.4692e-05	0.0258574
	NC_050537.1_30397256_504228	MSP	0.430874	0.430874	4.33267e-05	0.0188111
	NC_050540.1_6695074_4950354	MSP	0.53516	0.53516	7.22987e-06	0.0121896
	NC_050541.1_334779_4728229	MSP	0.498136	0.649081	6.08173e-05	0.0231462
	NC_050541.1_334863_4728229	MSP	0.579552	0.579552	3.98475e-06	0.0100774
	NC_050541.1_35704145_4832693	MSP	0.391085	0.762292	4.14469e-05	0.0188111
	NC_050541.1_35704147_4832693	MSP	0.389799	0.761698	4.46289e-05	0.0188111
	NC_050541.1_35704162_4832693	MSP	0.418993	0.757265	3.66117e-05	0.0188111
	NC_050541.1_35704225_4832693	MSP	0.389799	0.761698	4.46289e-05	0.0188111
	NC_050542.1_1960808_1388687	MSP	0.68496	0.68496	0.00018542	0.0493606
	NC_050548.1_9335677_2642587	MSP	0.345122	0.738823	6.40661e-05	0.0231462
	NC_050548.1_134502018_2933505	MSP	0.484702	0.776537	2.77635e-07	0.00140428
	NC_050553.1_70491576_306972	MSP	0.523011	0.523011	0.000150209	0.0422086
	NC_050553.1_70491589_306972	MSP	0.508907	0.542742	9.07256e-05	0.0286806
	NC_050553.1_70491593_306972	MSP	0.487485	0.534899	8.58241e-05	0.0286806
	NC_050553.1_70491853_306972	MSP	0.621129	0.621129	1.27082e-05	0.0128556
	NC_050553.1_70491914_306972	MSP	0.621129	0.621129	1.27082e-05	0.0128556
	NC_050556.1_23465127_1380824	MSP	0.394622	0.647643	3.84793e-05	0.0188111
	NC_050558.1_53279117_855999	MSP	0.413993	0.807728	0.000136963	0.0407504
	NC_050562.1_18600288_3834964	MSP	0.46406	0.492319	3.32154e-05	0.0188111
Radiation	NC_050542.1_88827479_1559006	Rad_sm	0.496759	0.648752	8.63933e-05	0.0423125
	NC_050548.1_9335677_2642587	Rad_sm	0.740627	0.812297	2.53822e-05	0.0320958
	NC_050548.1_133552164_2930773	Rad_sm	0.549102	0.569595	8.818e-05	0.0423125
	NC_050548.1_134502018_2933505	Rad_sm	0.804283	0.886375	4.31856e-07	0.00218433
	NC_050553.1_70491593_306972	Rad_sm	0.66808	0.66808	8.53092e-05	0.0423125
	NC_050556.1_23465127_1380824	Rad_sm	0.761373	0.772792	3.25516e-06	0.0082323
	NC_050561.1_22414677_3229554	Rad_sm	0.43226	0.43226	9.20201e-05	0.0423125
	NC_050563.1_30984768_2611539	Rad_sm	0.512486	0.656685	8.3245e-05	0.0423125
	NC_050563.1_30984795_2611539	Rad_sm	0.512486	0.656685	8.3245e-05	0.0423125
	NC_050563.1_30984803_2611539	Rad_sm	0.549611	0.730348	2.49062e-05	0.0320958
	NC_050563.1_30984817_2611539	Rad_sm	0.510883	0.657007	8.66555e-05	0.0423125
	NC_050537.1_72680240_595080	Rad_at	0.483171	0.510412	2.80842e-05	0.00272559
	NC_050537.1_72680527_595080	Rad_at	0.477756	0.514049	2.14286e-05	0.00230608
	NC_050537.1_72680550_595080	Rad_at	0.469639	0.469639	6.91652e-05	0.00571054
	NC_050537.1_72680563_595080	Rad_at	0.469639	0.469639	6.91652e-05	0.00571054
	NC_050537.1_72680572_595080	Rad_at	0.469639	0.469639	6.91652e-05	0.00571054
	NC_050537.1_72680573_595080	Rad_at	0.469639	0.469639	6.91652e-05	0.00571054
	NC_050537.1_72680591_595080	Rad_at	0.4665	0.4665	7.11277e-05	0.00571054
	NC_050537.1_72680608_595079	Rad_at	0.624905	0.683038	3.72207e-07	0.000125508
	NC_050537.1_72680934_595079	Rad_at	0.479649	0.479649	7.10782e-05	0.00571054
	NC_050537.1_72680942_595079	Rad_at	0.562328	0.562328	8.08291e-06	0.00102208
	NC_050538.1_509927_2936561	Rad_at	0.282312	0.50737	0.000530801	0.0312185
	NC_050538.1_81367316_3104365	Rad_at	0.113912	0.794853	0.000831456	0.0436445
	NC_050539.1_635968_2397837	Rad_at	0.3795	0.444667	0.000370382	0.0228463
	NC_050539.1_1463999_2400562	Rad_at	0.573941	0.573941	1.40751e-06	0.000254257
	NC_050540.1_6303602_4949274	Rad_at	0.463594	0.489015	2.6419e-05	0.00262014
	NC_050540.1_6695074_4950354	Rad_at	0.484829	0.605231	2.12743e-05	0.00230608
	NC_050540.1_17658008_4982091	Rad_at	0.277319	0.822168	0.000661909	0.0376173
	NC_050541.1_334779_4728229	Rad_at	0.485777	0.689025	1.32134e-06	0.000254257
	NC_050541.1_334863_4728229	Rad_at	0.497373	0.633861	3.52963e-06	0.000503645
	NC_050541.1_35703827_4832693	Rad_at	0.432117	0.723896	7.49482e-07	0.000201734
	NC_050541.1_35703843_4832693	Rad_at	0.479593	0.692536	7.97681e-07	0.000201734
	NC_050541.1_35703860_4832693	Rad_at	0.565112	0.714997	7.95828e-07	0.000201734
	NC_050541.1_35704145_4832693	Rad_at	0.566133	0.797161	3.11317e-08	2.67578e-05
	NC_050541.1_35704147_4832693	Rad_at	0.565016	0.797048	3.17412e-08	2.67578e-05
	NC_050541.1_35704162_4832693	Rad_at	0.570942	0.798873	1.97289e-08	2.67578e-05
	NC_050541.1_35704225_4832693	Rad_at	0.565016	0.797048	3.17412e-08	2.67578e-05
	NC_050542.1_157395_1385588	Rad_at	0.402796	0.612166	1.26087e-05	0.00155548
	NC_050542.1_186090_1385643	Rad_at	0.362628	0.649866	2.4719e-05	0.00250057
	NC_050542.1_186110_1385643	Rad_at	0.360354	0.580449	9.61105e-05	0.00735649
	NC_050542.1_186166_1385643	Rad_at	0.362628	0.649866	2.4719e-05	0.00250057
	NC_050542.1_1335725_1387419	Rad_at	0.515828	0.67769	2.50788e-06	0.000396402
	NC_050542.1_1336036_1387419	Rad_at	0.524258	0.668537	1.36027e-06	0.000254257
	NC_050542.1_1470899_1387671	Rad_at	0.529691	0.570883	3.58466e-06	0.000503645
	NC_050542.1_1470969_1387670	Rad_at	0.529199	0.612003	1.22726e-06	0.000248298
	NC_050542.1_1471022_1387670	Rad_at	0.535308	0.641769	7.86159e-07	0.000201734
	NC_050542.1_1471030_1387670	Rad_at	0.529199	0.612003	1.22726e-06	0.000248298
	NC_050542.1_1471045_1387670	Rad_at	0.529199	0.612003	1.22726e-06	0.000248298
	NC_050542.1_1558088_1387829	Rad_at	0.392811	0.678853	2.24084e-05	0.00236129
	NC_050542.1_1605275_1387951	Rad_at	0.556233	0.765329	2.59076e-07	9.36004e-05
	NC_050542.1_1605333_1387951	Rad_at	0.562448	0.758512	2.45078e-07	9.36004e-05
	NC_050542.1_1605341_1387951	Rad_at	0.562448	0.758512	2.45078e-07	9.36004e-05
	NC_050542.1_1960808_1388687	Rad_at	0.683434	0.683434	9.06804e-09	2.29331e-05
	NC_050542.1_1960852_1388687	Rad_at	0.432639	0.61708	6.55847e-06	0.000872967
	NC_050542.1_1961127_1388687	Rad_at	0.634479	0.634479	1.18759e-07	6.00681e-05
	NC_050543.1_47211334_4412981	Rad_at	0.527484	0.527484	2.66683e-06	0.000408753
	NC_050545.1_1083229_3681216	Rad_at	0.484997	0.591458	3.31588e-06	0.000493287
	NC_050545.1_18075664_3721255	Rad_at	0.502371	0.691746	7.47025e-05	0.00590383
	NC_050545.1_30280250_3749170	Rad_at	0.346153	0.429489	0.000290517	0.0185974
	NC_050545.1_30923346_3750745	Rad_at	0.555191	0.572189	1.07423e-06	0.000246976
	NC_050548.1_9335677_2642587	Rad_at	0.740627	0.812297	4.08188e-08	2.94945e-05
	NC_050548.1_29062033_2703131	Rad_at	0.437942	0.437942	0.000294146	0.0185974
	NC_050548.1_37778753_2726048	Rad_at	0.539008	0.539008	2.856e-05	0.00272559
	NC_050548.1_37779077_2726047	Rad_at	0.373554	0.617559	1.54825e-05	0.00177979
	NC_050548.1_37779097_2726047	Rad_at	0.278465	0.704606	1.8563e-05	0.00208649
	NC_050548.1_56653344_2768568	Rad_at	0.287095	0.477522	0.000738078	0.0410242
	NC_050548.1_123409579_2908168	Rad_at	0.428195	0.432935	9.74466e-05	0.00735649
	NC_050548.1_132417734_2927381	Rad_at	0.407581	0.482369	0.000683417	0.0384081
	NC_050548.1_133443909_2930290	Rad_at	0.553584	0.553584	2.07614e-06	0.000362107
	NC_050548.1_133443965_2930289	Rad_at	0.51549	0.575405	2.41501e-06	0.000394036
	NC_050548.1_134502018_2933505	Rad_at	0.804283	0.886375	1.96813e-09	9.9548e-06
	NC_050549.1_57768421_4603958	Rad_at	0.524898	0.629025	6.18725e-06	0.000845814
	NC_050549.1_111250898_4693977	Rad_at	0.389915	0.609542	0.000845624	0.0436445
	NC_050550.1_10050595_1018592	Rad_at	0.312285	0.312285	0.000832489	0.0436445
	NC_050550.1_10050611_1018592	Rad_at	0.312285	0.312285	0.000832489	0.0436445
	NC_050550.1_61858010_1111589	Rad_at	0.374648	0.679497	8.93572e-05	0.00695336
	NC_050551.1_78404900_3665954	Rad_at	0.45577	0.45577	6.39575e-05	0.00567538
	NC_050552.1_65357252_2319361	Rad_at	0.451838	0.451838	3.11175e-05	0.00291468
	NC_050553.1_70491552_306972	Rad_at	0.401028	0.441718	0.000572553	0.033287
	NC_050553.1_70491576_306972	Rad_at	0.597028	0.599394	2.39349e-06	0.000394036
	NC_050553.1_70491589_306972	Rad_at	0.663051	0.663051	5.22827e-07	0.000165279
	NC_050553.1_70491593_306972	Rad_at	0.66808	0.66808	1.05619e-06	0.000246976
	NC_050553.1_70491853_306972	Rad_at	0.64656	0.64656	1.03651e-07	5.82518e-05
	NC_050553.1_70491914_306972	Rad_at	0.64656	0.64656	1.03651e-07	5.82518e-05
	NC_050555.1_14288592_1256118	Rad_at	0.550956	0.739234	7.1518e-06	0.000927533
	NC_050555.1_22826349_1278963	Rad_at	0.305095	0.541326	0.000157329	0.0113681
	NC_050555.1_22826354_1278963	Rad_at	0.308389	0.459167	0.000349015	0.021794
	NC_050555.1_22826683_1278963	Rad_at	0.268768	0.450682	0.000792861	0.0435901
	NC_050555.1_22826699_1278963	Rad_at	0.276938	0.415581	0.000840655	0.0436445
	NC_050556.1_23465127_1380824	Rad_at	0.761373	0.772792	1.50393e-07	6.91534e-05
	NC_050556.1_23465224_1380823	Rad_at	0.487228	0.548482	0.00028576	0.0185305
	NC_050556.1_23465245_1380823	Rad_at	0.37341	0.505009	0.000105689	0.00774747
	NC_050556.1_23465249_1380823	Rad_at	0.487228	0.548482	0.00028576	0.0185305
	NC_050556.1_23465285_1380823	Rad_at	0.37341	0.505009	0.000105689	0.00774747
	NC_050556.1_23465530_1380823	Rad_at	0.448369	0.448369	0.000199784	0.0139608
	NC_050556.1_24104368_1382115	Rad_at	0.348061	0.348061	0.000432117	0.0263331
	NC_050558.1_1604739_737367	Rad_at	0.313273	0.370103	0.000519729	0.0309269
	NC_050558.1_19771647_786527	Rad_at	0.379862	0.379862	0.000207011	0.0139608
	NC_050558.1_20352513_788125	Rad_at	0.339273	0.339273	0.000457367	0.02754
	NC_050560.1_73470378_3471318	Rad_at	0.442288	0.53932	5.1903e-05	0.00477319
	NC_050560.1_73470728_3471318	Rad_at	0.337407	0.656147	1.32252e-05	0.00155565
	NC_050561.1_47258004_3295909	Rad_at	0.279574	0.54966	0.000807241	0.0436445
	NC_050562.1_18600288_3834964	Rad_at	0.604174	0.604174	6.07575e-05	0.00548771
	NC_050562.1_37214201_3892910	Rad_at	0.329852	0.399844	0.000580636	0.0333734
	NC_050563.1_31126337_2611814	Rad_at	0.586235	0.710938	1.29575e-05	0.00155565
	NC_050563.1_31126355_2611814	Rad_at	0.517376	0.663865	0.000273541	0.0182049
	NC_050563.1_31126371_2611814	Rad_at	0.548986	0.691737	0.000205903	0.0139608
	NC_050563.1_31126379_2611814	Rad_at	0.548986	0.691737	0.000205903	0.0139608
	NC_050564.1_386475_1640542	Rad_at	0.198395	0.694769	0.000171228	0.0121982

[truncated: 1 more sheets: Table S11]
